# Supplementary material for: Aqua­(2,2′-bipyrid­yl)(pyrazine-2,6-dicarboxyl­ato)nickel(II) 1.25-hydrate
Source: Acta Crystallogr Sect E Struct Rep Online. 2008 Oct 31;64(Pt 11):m1480–1. doi: 10.1107/S1600536808034806 (PMC2959726; doi:10.1107/S1600536808034806)
Supplement: Supplementary file 1 [file e-64-m1480-sup1.cif]

##############################################################################
###                                                                        ###
###        Electronic paper (Acta Crystallographica Section E)             ###
###                                                                        ###
##############################################################################
#                                                                            #
# This CIF contains the data in a paper accepted for publication in Acta     #
# Crystallographica Section E. It conforms to the requirements of Notes      #
# for Authors for Section E, and has been peer reviewed under the auspices   #
# of the IUCr Commission on Journals.                                        #
#                                                                            #
# Full details of the Crystallographic Information File format               #
# are given in the paper "The Crystallographic Information File (CIF):       #
# a New Standard Archive File for Crystallography" by S. R. Hall, F. H.      #
# Allen and I. D. Brown [Acta Cryst. (1991), A47, 655-685].                  #
#                                                                            #
# The current version of the core CIF dictionary is obtainable from          #
# ftp://ftp.iucr.org/pub/cif_core.dic. The current version number is 2.4.    #
#                                                                            #
# Software is freely available for graphical display of the structure(s) in  #
# this CIF.  For information consult the CIF home page http://www.iucr.org/  #
# cif/home.html                                                              #
#                                                                            #
# This file may be used for bona fide research purposes within the           #
# scientific community so long as proper attribution is given to the journal # 
# article from which it was obtained.                                        #
#                                                                            #
##############################################################################
                                             
data_I
_audit_creation_method     SHELXL-97
_chemical_name_systematic
;
Aqua(2,2'-bipyridyl)(pyrazine-2,6-dicarboxylato)nickel(II) 1.25-hydrate
;
_chemical_name_common     ?
_chemical_formula_moiety     'C16 H12 N4 Ni O5, 1.25(H2 O)'
_chemical_formula_sum     'C16 H14.5 N4 Ni O6.25'
_chemical_formula_iupac     '[Ni (C6 H2 N2 O4) (C10 H8 N2) (H2 O)], 1.25H2 O'
_chemical_formula_weight     421.5
_chemical_melting_point     ?
_symmetry_cell_setting     Monoclinic
_symmetry_space_group_name_H-M     'P 21/c'
_symmetry_space_group_name_Hall     '-P 2ybc'
loop_
    _symmetry_equiv_pos_as_xyz
    'x, y, z'
    '-x, y+1/2, -z+1/2'
    '-x, -y, -z'
    'x, -y-1/2, z-1/2'
_cell_length_a     10.7616(12)
_cell_length_b     14.8677(17)
_cell_length_c     21.933(2)
_cell_angle_alpha     90.00
_cell_angle_beta     101.015(2)
_cell_angle_gamma     90.00
_cell_volume     3444.6(7)
_cell_formula_units_Z     8
_cell_measurement_reflns_used     5479
_cell_measurement_theta_min     2.41
_cell_measurement_theta_max     26.11
_cell_measurement_temperature     294(2)
_exptl_crystal_description     Block
_exptl_crystal_colour     Green
_exptl_crystal_size_max     0.22
_exptl_crystal_size_mid     0.1
_exptl_crystal_size_min     0.08
_exptl_crystal_density_diffrn     1.626
_exptl_crystal_density_meas     ?
_exptl_crystal_density_method     'not measured'
_exptl_crystal_F_000     1732
_exptl_absorpt_coefficient_mu     1.172
_exptl_absorpt_correction_type     Multi-scan
_exptl_absorpt_process_details     '(SADABS; Sheldrick, 1996)'
_exptl_absorpt_correction_T_min     0.796
_exptl_absorpt_correction_T_max     0.871
_exptl_special_details
;
;
_diffrn_ambient_temperature     294(2)
_diffrn_radiation_type     MoK\a
_diffrn_radiation_wavelength     0.71073
_diffrn_radiation_source     'fine-focus sealed tube'
_diffrn_radiation_monochromator     graphite
_diffrn_measurement_device_type     'Bruker SMART CCD'
_diffrn_measurement_method     '\f and \w'
_diffrn_detector_area_resol_mean     ?
_diffrn_reflns_number     19122
_diffrn_reflns_av_R_equivalents     0.0350
_diffrn_reflns_av_sigmaI/netI     0.0404
_diffrn_reflns_theta_min     1.66
_diffrn_reflns_theta_max     26.37
_diffrn_reflns_theta_full     26.37
_diffrn_measured_fraction_theta_max     0.997
_diffrn_measured_fraction_theta_full     0.997
_diffrn_reflns_limit_h_min     -11
_diffrn_reflns_limit_h_max     13
_diffrn_reflns_limit_k_min     -15
_diffrn_reflns_limit_k_max     18
_diffrn_reflns_limit_l_min     -27
_diffrn_reflns_limit_l_max     27
_diffrn_standards_number     0
_diffrn_standards_interval_count     ?
_diffrn_standards_interval_time     ?
_diffrn_standards_decay_%     ?
_refine_special_details
;
Refinement of <i>F</i>^2^ against ALL reflections. The weighted <i>R</i>-factor
<i>wR</i> and goodness of fit <i>S</i> are based on <i>F</i>^2^, conventional
<i>R</i>-factors <i>R</i> are based on <i>F</i>, with <i>F</i> set to zero for
negative <i>F</i>^2^. The threshold expression of <i>F</i>^2^ >
\s(<i>F</i>^2^) is used only for calculating <i>R</i>-factors(gt) <i>etc</i>.
and is not relevant to the choice of reflections for refinement.
<i>R</i>-factors based on <i>F</i>^2^ are statistically about twice as large
as those based on <i>F</i>, and <i>R</i>- factors based on ALL data will be
even larger.
;
_reflns_number_total     7030
_reflns_number_gt     4740
_reflns_threshold_expression     I>2\s(I)
_refine_ls_structure_factor_coef     Fsqd
_refine_ls_matrix_type     full
_refine_ls_R_factor_all     0.0706
_refine_ls_R_factor_gt     0.0373
_refine_ls_wR_factor_gt     0.0844
_refine_ls_wR_factor_ref     0.1020
_refine_ls_goodness_of_fit_ref     1.043
_refine_ls_restrained_S_all     1.043
_refine_ls_number_reflns     7030
_refine_ls_number_parameters     496
_refine_ls_number_restraints     0
_refine_ls_hydrogen_treatment     constr
_refine_ls_weighting_scheme     calc
_refine_ls_weighting_details
          'calc w=1/[\s^2^(Fo^2^)+(0.042P)^2^+1.0664P] where P=(Fo^2^+2Fc^2^)/3'
_atom_sites_solution_hydrogens     geom
_atom_sites_solution_primary     direct
_atom_sites_solution_secondary     difmap
_refine_ls_shift/su_max     0.000
_refine_ls_shift/su_mean     0.000
_refine_diff_density_max     0.312
_refine_diff_density_min     -0.260
_refine_ls_extinction_method     none
_refine_ls_extinction_coef     ?
loop_
    _atom_type_symbol
    _atom_type_description
    _atom_type_scat_dispersion_real
    _atom_type_scat_dispersion_imag
    _atom_type_scat_source
    'C' 'C' 0.0033 0.0016
                         'International Tables Vol C Tables 4.2.6.8 and 6.1.1.4'
    'H' 'H' 0.0000 0.0000
                         'International Tables Vol C Tables 4.2.6.8 and 6.1.1.4'
    'N' 'N' 0.0061 0.0033
                         'International Tables Vol C Tables 4.2.6.8 and 6.1.1.4'
    'O' 'O' 0.0106 0.0060
                         'International Tables Vol C Tables 4.2.6.8 and 6.1.1.4'
    'Ni' 'Ni' 0.3393 1.1124
                         'International Tables Vol C Tables 4.2.6.8 and 6.1.1.4'
_computing_data_collection     'SMART (Bruker, 1997)'
_computing_cell_refinement     'SAINT (Bruker, 1997)'
_computing_data_reduction     'SAINT (Bruker, 1997)'
_computing_structure_solution     'SHELXTL (Sheldrick, 2008)'
_computing_structure_refinement     'SHELXTL (Sheldrick, 2008)'
_computing_molecular_graphics     'SHELXTL (Sheldrick, 2008)'
_computing_publication_material     'SHELXTL (Sheldrick, 2008)'
loop_
    _atom_site_type_symbol
    _atom_site_label
    _atom_site_fract_x
    _atom_site_fract_y
    _atom_site_fract_z
    _atom_site_U_iso_or_equiv
    _atom_site_adp_type
    _atom_site_calc_flag
    _atom_site_refinement_flags
    _atom_site_occupancy
    _atom_site_disorder_assembly
    _atom_site_disorder_group
    Ni Ni1 0.49882(4) 0.13832(3) 0.158117(18) 0.04624(12) Uani d . 1 . .
    Ni Ni2 0.90485(4) 0.54725(3) 0.148920(17) 0.04493(12) Uani d . 1 . .
    O O1 0.69996(19) 0.12922(15) 0.15470(9) 0.0509(5) Uani d . 1 . .
    O O2 0.8901(2) 0.17207(17) 0.20621(11) 0.0627(6) Uani d . 1 . .
    O O3 0.3425(2) 0.17792(16) 0.19965(11) 0.0613(6) Uani d . 1 . .
    O O4 0.2998(2) 0.24476(17) 0.28546(13) 0.0739(7) Uani d . 1 . .
    O O5 0.52042(19) 0.01499(15) 0.20153(10) 0.0557(6) Uani d . 1 . .
    H H5A 0.4525 -0.0041 0.2114 0.067 Uiso d R 1 . .
    H H5B 0.5869 0.0128 0.2292 0.067 Uiso d R 1 . .
    O O6 1.10272(19) 0.54558(15) 0.15004(9) 0.0504(5) Uani d . 1 . .
    O O7 1.2852(2) 0.49209(17) 0.20287(10) 0.0633(6) Uani d . 1 . .
    O O8 0.73667(19) 0.51540(15) 0.18615(10) 0.0556(5) Uani d . 1 . .
    O O9 0.6790(2) 0.44246(16) 0.26578(12) 0.0682(7) Uani d . 1 . .
    O O10 0.91729(19) 0.66902(14) 0.19526(9) 0.0529(5) Uani d . 1 . .
    H H10A 0.9788 0.6685 0.2263 0.063 Uiso d R 1 . .
    H H10B 0.8466 0.6873 0.2031 0.063 Uiso d R 1 . .
    N N1 0.5827(2) 0.20244(16) 0.23439(11) 0.0444(6) Uani d . 1 . .
    N N2 0.6981(3) 0.26952(19) 0.34744(12) 0.0604(7) Uani d . 1 . .
    N N3 0.4080(3) 0.07653(18) 0.07857(12) 0.0550(7) Uani d . 1 . .
    N N4 0.4885(2) 0.24284(18) 0.09517(12) 0.0519(6) Uani d . 1 . .
    N N5 0.9733(2) 0.48052(16) 0.22650(11) 0.0442(6) Uani d . 1 . .
    N N6 1.0718(3) 0.4020(2) 0.33821(12) 0.0604(7) Uani d . 1 . .
    N N7 0.8681(2) 0.43822(17) 0.08934(11) 0.0461(6) Uani d . 1 . .
    N N8 0.8626(2) 0.61198(18) 0.06530(11) 0.0489(6) Uani d . 1 . .
    C C1 0.7726(3) 0.1651(2) 0.19953(14) 0.0473(7) Uani d . 1 . .
    C C2 0.7088(3) 0.2040(2) 0.24956(13) 0.0438(7) Uani d . 1 . .
    C C3 0.7649(3) 0.2362(2) 0.30740(14) 0.0534(8) Uani d . 1 . .
    H H3 0.8527 0.2345 0.3188 0.064 Uiso calc R 1 . .
    C C4 0.5734(4) 0.2687(2) 0.32989(16) 0.0594(9) Uani d . 1 . .
    H H4 0.5244 0.2930 0.3564 0.071 Uiso calc R 1 . .
    C C5 0.5125(3) 0.2329(2) 0.27347(14) 0.0496(7) Uani d . 1 . .
    C C6 0.3719(3) 0.2181(2) 0.25151(18) 0.0577(8) Uani d . 1 . .
    C C7 0.3595(4) -0.0066(3) 0.07472(19) 0.0750(11) Uani d . 1 . .
    H H7 0.3617 -0.0396 0.1110 0.090 Uiso calc R 1 . .
    C C8 0.3065(4) -0.0447(3) 0.0188(2) 0.0921(14) Uani d . 1 . .
    H H8 0.2738 -0.1027 0.0173 0.111 Uiso calc R 1 . .
    C C9 0.3022(4) 0.0034(3) -0.0349(2) 0.0946(15) Uani d . 1 . .
    H H9 0.2684 -0.0219 -0.0733 0.114 Uiso calc R 1 . .
    C C10 0.3488(4) 0.0897(3) -0.03107(17) 0.0792(12) Uani d . 1 . .
    H H10 0.3449 0.1240 -0.0668 0.095 Uiso calc R 1 . .
    C C11 0.4016(3) 0.1253(2) 0.02637(15) 0.0570(8) Uani d . 1 . .
    C C12 0.4508(3) 0.2175(2) 0.03524(14) 0.0534(8) Uani d . 1 . .
    C C13 0.4574(3) 0.2769(3) -0.01248(17) 0.0683(10) Uani d . 1 . .
    H H13 0.4313 0.2588 -0.0535 0.082 Uiso calc R 1 . .
    C C14 0.5023(4) 0.3625(3) 0.00065(19) 0.0726(11) Uani d . 1 . .
    H H14 0.5083 0.4025 -0.0313 0.087 Uiso calc R 1 . .
    C C15 0.5384(4) 0.3881(3) 0.06166(19) 0.0695(10) Uani d . 1 . .
    H H15 0.5675 0.4461 0.0718 0.083 Uiso calc R 1 . .
    C C16 0.5307(3) 0.3264(2) 0.10734(17) 0.0586(8) Uani d . 1 . .
    H H16 0.5560 0.3437 0.1486 0.070 Uiso calc R 1 . .
    C C17 1.1696(3) 0.5046(2) 0.19481(14) 0.0476(7) Uani d . 1 . .
    C C18 1.0976(3) 0.4675(2) 0.24250(13) 0.0453(7) Uani d . 1 . .
    C C19 1.1455(3) 0.4261(2) 0.29852(15) 0.0552(8) Uani d . 1 . .
    H H19 1.2319 0.4146 0.3089 0.066 Uiso calc R 1 . .
    C C20 0.9481(3) 0.4179(2) 0.32100(15) 0.0548(8) Uani d . 1 . .
    H H20 0.8947 0.4032 0.3482 0.066 Uiso calc R 1 . .
    C C21 0.8961(3) 0.4554(2) 0.26393(14) 0.0461(7) Uani d . 1 . .
    C C22 0.7577(3) 0.4730(2) 0.23687(16) 0.0504(7) Uani d . 1 . .
    C C23 0.8701(3) 0.3514(2) 0.10518(15) 0.0541(8) Uani d . 1 . .
    H H23 0.8893 0.3365 0.1471 0.065 Uiso calc R 1 . .
    C C24 0.8451(3) 0.2828(2) 0.06233(16) 0.0604(9) Uani d . 1 . .
    H H24 0.8468 0.2230 0.0748 0.072 Uiso calc R 1 . .
    C C25 0.8175(3) 0.3058(2) 0.00035(15) 0.0626(9) Uani d . 1 . .
    H H25 0.8008 0.2611 -0.0298 0.075 Uiso calc R 1 . .
    C C26 0.8147(3) 0.3947(2) -0.01701(15) 0.0574(8) Uani d . 1 . .
    H H26 0.7963 0.4106 -0.0588 0.069 Uiso calc R 1 . .
    C C27 0.8394(3) 0.4604(2) 0.02840(14) 0.0468(7) Uani d . 1 . .
    C C28 0.8390(3) 0.5577(2) 0.01516(13) 0.0469(7) Uani d . 1 . .
    C C29 0.8194(3) 0.5928(3) -0.04470(15) 0.0605(9) Uani d . 1 . .
    H H29 0.7997 0.5548 -0.0788 0.073 Uiso calc R 1 . .
    C C30 0.8294(3) 0.6840(3) -0.05311(18) 0.0685(10) Uani d . 1 . .
    H H30 0.8159 0.7084 -0.0929 0.082 Uiso calc R 1 . .
    C C31 0.8596(3) 0.7385(3) -0.00193(18) 0.0658(10) Uani d . 1 . .
    H H31 0.8712 0.7999 -0.0066 0.079 Uiso calc R 1 . .
    C C32 0.8723(3) 0.7013(2) 0.05624(17) 0.0585(8) Uani d . 1 . .
    H H32 0.8882 0.7391 0.0907 0.070 Uiso calc R 1 . .
    O O11 0.4752(3) 0.56707(19) 0.13832(11) 0.0797(8) Uani d . 1 . .
    H H11A 0.4192 0.5445 0.1563 0.096 Uiso d R 1 . .
    H H11B 0.5514 0.5504 0.1514 0.096 Uiso d R 1 . .
    O O12 0.0915(3) 0.1333(3) 0.13827(16) 0.1178(12) Uani d . 1 . .
    H H12A 0.1599 0.1044 0.1505 0.141 Uiso d R 1 . .
    H H12B 0.0622 0.1114 0.1026 0.141 Uiso d R 1 . .
    O O13 0.0028(10) 0.0642(8) 0.0279(6) 0.235(6) Uani d P 0.50 . .
    H H13A 0.0350 0.0114 0.0331 0.282 Uiso d PR 0.50 . .
    H H13B -0.0776 0.0627 0.0204 0.282 Uiso d PR 0.50 . .
loop_
    _atom_site_aniso_label
    _atom_site_aniso_U_11
    _atom_site_aniso_U_22
    _atom_site_aniso_U_33
    _atom_site_aniso_U_12
    _atom_site_aniso_U_13
    _atom_site_aniso_U_23
    Ni1 0.0410(2) 0.0513(2) 0.0450(2) -0.00191(17) 0.00470(16) -0.00111(18)
    Ni2 0.0391(2) 0.0523(2) 0.0422(2) 0.00067(17) 0.00479(16) -0.00043(17)
    O1 0.0459(12) 0.0617(14) 0.0452(12) -0.0003(10) 0.0094(10) -0.0043(10)
    O2 0.0385(13) 0.0865(18) 0.0628(14) 0.0001(11) 0.0086(10) 0.0134(13)
    O3 0.0426(13) 0.0677(15) 0.0741(15) -0.0030(11) 0.0123(11) -0.0088(13)
    O4 0.0611(16) 0.0648(16) 0.107(2) -0.0064(12) 0.0438(15) -0.0133(14)
    O5 0.0431(12) 0.0632(14) 0.0592(13) -0.0063(10) 0.0061(10) 0.0097(11)
    O6 0.0427(12) 0.0635(14) 0.0451(11) -0.0007(10) 0.0092(9) 0.0010(10)
    O7 0.0386(13) 0.0897(18) 0.0612(14) 0.0015(11) 0.0083(10) -0.0070(13)
    O8 0.0385(12) 0.0664(15) 0.0613(14) 0.0016(10) 0.0080(10) 0.0019(12)
    O9 0.0531(14) 0.0663(16) 0.0934(18) 0.0054(11) 0.0350(13) 0.0159(13)
    O10 0.0423(12) 0.0601(14) 0.0552(12) 0.0041(10) 0.0068(10) -0.0087(10)
    N1 0.0453(15) 0.0449(14) 0.0445(13) -0.0043(11) 0.0122(11) 0.0010(11)
    N2 0.074(2) 0.0609(18) 0.0449(15) -0.0132(15) 0.0083(14) -0.0022(13)
    N3 0.0522(16) 0.0561(17) 0.0530(16) -0.0020(13) 0.0004(13) -0.0071(13)
    N4 0.0491(16) 0.0555(17) 0.0501(15) 0.0030(12) 0.0071(12) 0.0026(12)
    N5 0.0416(14) 0.0484(14) 0.0424(13) 0.0000(11) 0.0076(11) -0.0035(11)
    N6 0.065(2) 0.0651(19) 0.0488(16) 0.0026(14) 0.0050(14) 0.0079(14)
    N7 0.0460(14) 0.0533(16) 0.0387(13) -0.0002(11) 0.0072(11) 0.0014(11)
    N8 0.0426(14) 0.0539(16) 0.0496(15) 0.0022(11) 0.0075(12) 0.0024(12)
    C1 0.0461(18) 0.0491(18) 0.0470(17) 0.0026(14) 0.0095(14) 0.0101(14)
    C2 0.0421(17) 0.0447(17) 0.0431(16) -0.0061(13) 0.0046(13) 0.0048(13)
    C3 0.057(2) 0.0506(19) 0.0494(18) -0.0080(15) 0.0019(15) 0.0025(15)
    C4 0.075(3) 0.056(2) 0.0527(19) -0.0087(17) 0.0256(18) -0.0061(16)
    C5 0.054(2) 0.0450(17) 0.0525(18) -0.0047(14) 0.0179(15) 0.0016(14)
    C6 0.053(2) 0.0485(19) 0.076(2) -0.0003(15) 0.0251(18) -0.0009(17)
    C7 0.076(3) 0.065(2) 0.076(3) -0.006(2) -0.006(2) -0.009(2)
    C8 0.100(4) 0.066(3) 0.096(3) -0.008(2) -0.017(3) -0.022(3)
    C9 0.104(4) 0.096(4) 0.072(3) 0.008(3) -0.015(2) -0.036(3)
    C10 0.089(3) 0.089(3) 0.054(2) 0.007(2) -0.001(2) -0.013(2)
    C11 0.0487(19) 0.071(2) 0.0497(18) 0.0073(16) 0.0052(15) -0.0071(17)
    C12 0.0469(18) 0.067(2) 0.0462(17) 0.0096(15) 0.0087(14) 0.0018(16)
    C13 0.066(2) 0.087(3) 0.053(2) 0.014(2) 0.0145(18) 0.0071(19)
    C14 0.071(3) 0.075(3) 0.076(3) 0.011(2) 0.024(2) 0.025(2)
    C15 0.072(3) 0.056(2) 0.084(3) 0.0040(18) 0.021(2) 0.011(2)
    C16 0.059(2) 0.052(2) 0.062(2) 0.0026(16) 0.0076(17) 0.0027(17)
    C17 0.0385(17) 0.0571(19) 0.0473(17) -0.0020(14) 0.0083(13) -0.0120(15)
    C18 0.0406(17) 0.0494(18) 0.0448(16) 0.0029(13) 0.0050(13) -0.0072(13)
    C19 0.0495(19) 0.060(2) 0.0525(19) 0.0075(15) 0.0003(15) -0.0005(16)
    C20 0.060(2) 0.057(2) 0.0487(18) -0.0043(16) 0.0140(16) 0.0001(15)
    C21 0.0472(17) 0.0454(17) 0.0465(16) 0.0006(14) 0.0109(14) -0.0052(14)
    C22 0.0450(18) 0.0493(19) 0.0585(19) 0.0033(14) 0.0144(15) -0.0025(15)
    C23 0.058(2) 0.057(2) 0.0465(17) -0.0006(16) 0.0093(15) 0.0054(15)
    C24 0.064(2) 0.055(2) 0.062(2) -0.0036(16) 0.0100(17) -0.0016(17)
    C25 0.076(2) 0.062(2) 0.0496(19) -0.0089(18) 0.0109(17) -0.0112(16)
    C26 0.059(2) 0.070(2) 0.0437(17) -0.0057(17) 0.0100(15) -0.0025(16)
    C27 0.0369(16) 0.0585(19) 0.0451(16) -0.0010(13) 0.0085(13) -0.0002(14)
    C28 0.0374(16) 0.061(2) 0.0433(16) 0.0036(14) 0.0095(13) 0.0022(14)
    C29 0.067(2) 0.071(2) 0.0465(18) 0.0098(18) 0.0168(16) 0.0062(16)
    C30 0.069(2) 0.076(3) 0.064(2) 0.014(2) 0.0234(19) 0.021(2)
    C31 0.061(2) 0.057(2) 0.080(3) 0.0065(17) 0.0164(19) 0.018(2)
    C32 0.052(2) 0.054(2) 0.067(2) 0.0039(15) 0.0062(16) 0.0003(17)
    O11 0.0726(18) 0.099(2) 0.0685(16) 0.0126(15) 0.0163(13) 0.0101(15)
    O12 0.087(2) 0.157(3) 0.106(2) 0.005(2) 0.0110(19) 0.023(2)
    O13 0.156(9) 0.262(15) 0.298(16) -0.084(9) 0.074(10) -0.068(12)
_geom_special_details
;
All e.s.d.'s (except the e.s.d. in the dihedral angle between two l.s. planes)
are estimated using the full covariance matrix. The cell e.s.d.'s are taken
into account individually in the estimation of e.s.d.'s in distances, angles
and torsion angles; correlations between e.s.d.'s in cell parameters are only
used when they are defined by crystal symmetry. An approximate (isotropic)
treatment of cell e.s.d.'s is used for estimating e.s.d.'s involving l.s.
planes.
;
loop_
    _geom_bond_atom_site_label_1
    _geom_bond_atom_site_label_2
    _geom_bond_site_symmetry_2
    _geom_bond_distance
    _geom_bond_publ_flag
    Ni1 N1 . 1.986(2) y
    Ni1 N3 . 2.047(3) y
    Ni1 O5 . 2.059(2) y
    Ni1 N4 . 2.067(3) y
    Ni1 O3 . 2.143(2) y
    Ni1 O1 . 2.184(2) y
    Ni2 N5 . 1.986(2) y
    Ni2 N8 . 2.044(2) y
    Ni2 O10 . 2.068(2) y
    Ni2 N7 . 2.072(2) y
    Ni2 O6 . 2.125(2) y
    Ni2 O8 . 2.175(2) y
    O1 C1 . 1.253(4) ?
    O2 C1 . 1.249(4) ?
    O3 C6 . 1.270(4) ?
    O4 C6 . 1.238(4) ?
    O5 H5A . 0.8500 ?
    O5 H5B . 0.8460 ?
    O6 C17 . 1.258(4) ?
    O7 C17 . 1.237(3) ?
    O8 C22 . 1.261(4) ?
    O9 C22 . 1.237(4) ?
    O10 H10A . 0.8543 ?
    O10 H10B . 0.8555 ?
    N1 C5 . 1.326(4) ?
    N1 C2 . 1.334(4) ?
    N2 C4 . 1.324(4) ?
    N2 C3 . 1.332(4) ?
    N3 C7 . 1.339(4) ?
    N3 C11 . 1.346(4) ?
    N4 C16 . 1.332(4) ?
    N4 C12 . 1.353(4) ?
    N5 C21 . 1.328(4) ?
    N5 C18 . 1.331(4) ?
    N6 C20 . 1.334(4) ?
    N6 C19 . 1.334(4) ?
    N7 C23 . 1.337(4) ?
    N7 C27 . 1.354(4) ?
    N8 C28 . 1.348(4) ?
    N8 C32 . 1.350(4) ?
    C1 C2 . 1.515(4) ?
    C2 C3 . 1.382(4) ?
    C3 H3 . 0.9300 ?
    C4 C5 . 1.390(4) ?
    C4 H4 . 0.9300 ?
    C5 C6 . 1.514(5) ?
    C7 C8 . 1.373(5) ?
    C7 H7 . 0.9300 ?
    C8 C9 . 1.371(6) ?
    C8 H8 . 0.9300 ?
    C9 C10 . 1.374(6) ?
    C9 H9 . 0.9300 ?
    C10 C11 . 1.384(5) ?
    C10 H10 . 0.9300 ?
    C11 C12 . 1.470(5) ?
    C12 C13 . 1.381(5) ?
    C13 C14 . 1.373(5) ?
    C13 H13 . 0.9300 ?
    C14 C15 . 1.374(5) ?
    C14 H14 . 0.9300 ?
    C15 C16 . 1.372(5) ?
    C15 H15 . 0.9300 ?
    C16 H16 . 0.9300 ?
    C17 C18 . 1.519(4) ?
    C18 C19 . 1.383(4) ?
    C19 H19 . 0.9300 ?
    C20 C21 . 1.387(4) ?
    C20 H20 . 0.9300 ?
    C21 C22 . 1.517(4) ?
    C23 C24 . 1.377(4) ?
    C23 H23 . 0.9300 ?
    C24 C25 . 1.378(5) ?
    C24 H24 . 0.9300 ?
    C25 C26 . 1.375(5) ?
    C25 H25 . 0.9300 ?
    C26 C27 . 1.384(4) ?
    C26 H26 . 0.9300 ?
    C27 C28 . 1.475(4) ?
    C28 C29 . 1.391(4) ?
    C29 C30 . 1.376(5) ?
    C29 H29 . 0.9300 ?
    C30 C31 . 1.372(5) ?
    C30 H30 . 0.9300 ?
    C31 C32 . 1.373(5) ?
    C31 H31 . 0.9300 ?
    C32 H32 . 0.9300 ?
    O11 H11A . 0.8487 ?
    O11 H11B . 0.8527 ?
    O12 H12A . 0.8501 ?
    O12 H12B . 0.8505 ?
    O13 H13A . 0.8562 ?
    O13 H13B . 0.8500 ?
loop_
    _geom_angle_atom_site_label_1
    _geom_angle_atom_site_label_2
    _geom_angle_atom_site_label_3
    _geom_angle_site_symmetry_1
    _geom_angle_site_symmetry_3
    _geom_angle
    _geom_angle_publ_flag
    N1 Ni1 N3 . . 177.78(11) n
    N1 Ni1 O5 . . 92.57(9) n
    N3 Ni1 O5 . . 89.30(10) n
    N1 Ni1 N4 . . 99.17(10) n
    N3 Ni1 N4 . . 79.18(11) n
    O5 Ni1 N4 . . 164.84(10) n
    N1 Ni1 O3 . . 77.15(9) n
    N3 Ni1 O3 . . 101.53(10) n
    O5 Ni1 O3 . . 94.39(9) n
    N4 Ni1 O3 . . 97.53(10) n
    N1 Ni1 O1 . . 76.38(9) n
    N3 Ni1 O1 . . 104.94(9) n
    O5 Ni1 O1 . . 86.31(8) n
    N4 Ni1 O1 . . 87.17(9) n
    O3 Ni1 O1 . . 153.53(8) n
    N5 Ni2 N8 . . 170.60(10) n
    N5 Ni2 O10 . . 92.16(9) n
    N8 Ni2 O10 . . 90.64(9) n
    N5 Ni2 N7 . . 98.30(10) n
    N8 Ni2 N7 . . 79.60(10) n
    O10 Ni2 N7 . . 168.92(9) n
    N5 Ni2 O6 . . 77.14(9) n
    N8 Ni2 O6 . . 93.80(9) n
    O10 Ni2 O6 . . 91.94(8) n
    N7 Ni2 O6 . . 93.92(9) n
    N5 Ni2 O8 . . 76.62(9) n
    N8 Ni2 O8 . . 112.40(9) n
    O10 Ni2 O8 . . 89.23(8) n
    N7 Ni2 O8 . . 89.66(9) n
    O6 Ni2 O8 . . 153.76(8) n
    C1 O1 Ni1 . . 114.87(19) ?
    C6 O3 Ni1 . . 115.4(2) ?
    Ni1 O5 H5A . . 112.9 ?
    Ni1 O5 H5B . . 111.8 ?
    H5A O5 H5B . . 117.0 ?
    C17 O6 Ni2 . . 115.92(19) ?
    C22 O8 Ni2 . . 114.71(19) ?
    Ni2 O10 H10A . . 110.5 ?
    Ni2 O10 H10B . . 113.6 ?
    H10A O10 H10B . . 115.2 ?
    C5 N1 C2 . . 120.7(3) ?
    C5 N1 Ni1 . . 119.0(2) ?
    C2 N1 Ni1 . . 119.7(2) ?
    C4 N2 C3 . . 116.7(3) ?
    C7 N3 C11 . . 119.2(3) ?
    C7 N3 Ni1 . . 125.8(3) ?
    C11 N3 Ni1 . . 115.0(2) ?
    C16 N4 C12 . . 118.8(3) ?
    C16 N4 Ni1 . . 126.5(2) ?
    C12 N4 Ni1 . . 114.0(2) ?
    C21 N5 C18 . . 120.8(3) ?
    C21 N5 Ni2 . . 119.8(2) ?
    C18 N5 Ni2 . . 119.2(2) ?
    C20 N6 C19 . . 117.0(3) ?
    C23 N7 C27 . . 118.8(3) ?
    C23 N7 Ni2 . . 126.9(2) ?
    C27 N7 Ni2 . . 114.3(2) ?
    C28 N8 C32 . . 118.5(3) ?
    C28 N8 Ni2 . . 115.2(2) ?
    C32 N8 Ni2 . . 125.8(2) ?
    O2 C1 O1 . . 126.4(3) ?
    O2 C1 C2 . . 118.2(3) ?
    O1 C1 C2 . . 115.4(3) ?
    N1 C2 C3 . . 118.7(3) ?
    N1 C2 C1 . . 113.1(2) ?
    C3 C2 C1 . . 128.2(3) ?
    N2 C3 C2 . . 122.6(3) ?
    N2 C3 H3 . . 118.7 ?
    C2 C3 H3 . . 118.7 ?
    N2 C4 C5 . . 122.8(3) ?
    N2 C4 H4 . . 118.6 ?
    C5 C4 H4 . . 118.6 ?
    N1 C5 C4 . . 118.4(3) ?
    N1 C5 C6 . . 113.8(3) ?
    C4 C5 C6 . . 127.6(3) ?
    O4 C6 O3 . . 127.7(3) ?
    O4 C6 C5 . . 117.7(3) ?
    O3 C6 C5 . . 114.6(3) ?
    N3 C7 C8 . . 121.8(4) ?
    N3 C7 H7 . . 119.1 ?
    C8 C7 H7 . . 119.1 ?
    C9 C8 C7 . . 119.6(4) ?
    C9 C8 H8 . . 120.2 ?
    C7 C8 H8 . . 120.2 ?
    C8 C9 C10 . . 118.8(4) ?
    C8 C9 H9 . . 120.6 ?
    C10 C9 H9 . . 120.6 ?
    C9 C10 C11 . . 119.6(4) ?
    C9 C10 H10 . . 120.2 ?
    C11 C10 H10 . . 120.2 ?
    N3 C11 C10 . . 120.9(4) ?
    N3 C11 C12 . . 115.6(3) ?
    C10 C11 C12 . . 123.5(3) ?
    N4 C12 C13 . . 120.6(3) ?
    N4 C12 C11 . . 115.0(3) ?
    C13 C12 C11 . . 124.4(3) ?
    C14 C13 C12 . . 120.0(4) ?
    C14 C13 H13 . . 120.0 ?
    C12 C13 H13 . . 120.0 ?
    C13 C14 C15 . . 119.0(4) ?
    C13 C14 H14 . . 120.5 ?
    C15 C14 H14 . . 120.5 ?
    C16 C15 C14 . . 118.7(4) ?
    C16 C15 H15 . . 120.6 ?
    C14 C15 H15 . . 120.6 ?
    N4 C16 C15 . . 122.9(3) ?
    N4 C16 H16 . . 118.6 ?
    C15 C16 H16 . . 118.6 ?
    O7 C17 O6 . . 126.4(3) ?
    O7 C17 C18 . . 118.6(3) ?
    O6 C17 C18 . . 115.0(3) ?
    N5 C18 C19 . . 119.0(3) ?
    N5 C18 C17 . . 112.6(3) ?
    C19 C18 C17 . . 128.4(3) ?
    N6 C19 C18 . . 122.2(3) ?
    N6 C19 H19 . . 118.9 ?
    C18 C19 H19 . . 118.9 ?
    N6 C20 C21 . . 122.3(3) ?
    N6 C20 H20 . . 118.8 ?
    C21 C20 H20 . . 118.8 ?
    N5 C21 C20 . . 118.6(3) ?
    N5 C21 C22 . . 113.1(3) ?
    C20 C21 C22 . . 128.2(3) ?
    O9 C22 O8 . . 127.6(3) ?
    O9 C22 C21 . . 116.9(3) ?
    O8 C22 C21 . . 115.4(3) ?
    N7 C23 C24 . . 123.1(3) ?
    N7 C23 H23 . . 118.4 ?
    C24 C23 H23 . . 118.4 ?
    C23 C24 C25 . . 117.8(3) ?
    C23 C24 H24 . . 121.1 ?
    C25 C24 H24 . . 121.1 ?
    C26 C25 C24 . . 120.1(3) ?
    C26 C25 H25 . . 120.0 ?
    C24 C25 H25 . . 120.0 ?
    C25 C26 C27 . . 119.2(3) ?
    C25 C26 H26 . . 120.4 ?
    C27 C26 H26 . . 120.4 ?
    N7 C27 C26 . . 121.0(3) ?
    N7 C27 C28 . . 115.1(3) ?
    C26 C27 C28 . . 123.9(3) ?
    N8 C28 C29 . . 121.1(3) ?
    N8 C28 C27 . . 115.7(3) ?
    C29 C28 C27 . . 123.2(3) ?
    C30 C29 C28 . . 119.6(3) ?
    C30 C29 H29 . . 120.2 ?
    C28 C29 H29 . . 120.2 ?
    C31 C30 C29 . . 119.0(3) ?
    C31 C30 H30 . . 120.5 ?
    C29 C30 H30 . . 120.5 ?
    C30 C31 C32 . . 119.2(3) ?
    C30 C31 H31 . . 120.4 ?
    C32 C31 H31 . . 120.4 ?
    N8 C32 C31 . . 122.4(3) ?
    N8 C32 H32 . . 118.8 ?
    C31 C32 H32 . . 118.8 ?
    H11A O11 H11B . . 116.8 ?
    H12A O12 H12B . . 104.0 ?
    H13A O13 H13B . . 111.9 ?
loop_
    _geom_torsion_atom_site_label_1
    _geom_torsion_atom_site_label_2
    _geom_torsion_atom_site_label_3
    _geom_torsion_atom_site_label_4
    _geom_torsion_site_symmetry_1
    _geom_torsion_site_symmetry_2
    _geom_torsion_site_symmetry_3
    _geom_torsion_site_symmetry_4
    _geom_torsion
    _geom_torsion_publ_flag
    N1 Ni1 O1 C1 . . . . 0.7(2) ?
    N3 Ni1 O1 C1 . . . . 178.8(2) ?
    O5 Ni1 O1 C1 . . . . -92.9(2) ?
    N4 Ni1 O1 C1 . . . . 100.8(2) ?
    O3 Ni1 O1 C1 . . . . -0.4(3) ?
    N1 Ni1 O3 C6 . . . . -2.6(2) ?
    N3 Ni1 O3 C6 . . . . 179.2(2) ?
    O5 Ni1 O3 C6 . . . . 89.0(2) ?
    N4 Ni1 O3 C6 . . . . -100.3(2) ?
    O1 Ni1 O3 C6 . . . . -1.5(4) ?
    N5 Ni2 O6 C17 . . . . 1.5(2) ?
    N8 Ni2 O6 C17 . . . . -175.9(2) ?
    O10 Ni2 O6 C17 . . . . 93.3(2) ?
    N7 Ni2 O6 C17 . . . . -96.1(2) ?
    O8 Ni2 O6 C17 . . . . 1.1(3) ?
    N5 Ni2 O8 C22 . . . . 0.8(2) ?
    N8 Ni2 O8 C22 . . . . 178.0(2) ?
    O10 Ni2 O8 C22 . . . . -91.6(2) ?
    N7 Ni2 O8 C22 . . . . 99.4(2) ?
    O6 Ni2 O8 C22 . . . . 1.2(3) ?
    O5 Ni1 N1 C5 . . . . -90.7(2) ?
    N4 Ni1 N1 C5 . . . . 98.9(2) ?
    O3 Ni1 N1 C5 . . . . 3.2(2) ?
    O1 Ni1 N1 C5 . . . . -176.3(2) ?
    O5 Ni1 N1 C2 . . . . 80.6(2) ?
    N4 Ni1 N1 C2 . . . . -89.8(2) ?
    O3 Ni1 N1 C2 . . . . 174.5(2) ?
    O1 Ni1 N1 C2 . . . . -5.0(2) ?
    O5 Ni1 N3 C7 . . . . 16.3(3) ?
    N4 Ni1 N3 C7 . . . . -173.6(3) ?
    O3 Ni1 N3 C7 . . . . -78.0(3) ?
    O1 Ni1 N3 C7 . . . . 102.3(3) ?
    O5 Ni1 N3 C11 . . . . -161.8(2) ?
    N4 Ni1 N3 C11 . . . . 8.3(2) ?
    O3 Ni1 N3 C11 . . . . 103.9(2) ?
    O1 Ni1 N3 C11 . . . . -75.8(2) ?
    N1 Ni1 N4 C16 . . . . 0.7(3) ?
    N3 Ni1 N4 C16 . . . . 179.2(3) ?
    O5 Ni1 N4 C16 . . . . -139.6(3) ?
    O3 Ni1 N4 C16 . . . . 78.8(3) ?
    O1 Ni1 N4 C16 . . . . -75.0(3) ?
    N1 Ni1 N4 C12 . . . . 171.0(2) ?
    N3 Ni1 N4 C12 . . . . -10.5(2) ?
    O5 Ni1 N4 C12 . . . . 30.7(5) ?
    O3 Ni1 N4 C12 . . . . -110.8(2) ?
    O1 Ni1 N4 C12 . . . . 95.3(2) ?
    O10 Ni2 N5 C21 . . . . 84.3(2) ?
    N7 Ni2 N5 C21 . . . . -92.1(2) ?
    O6 Ni2 N5 C21 . . . . 175.8(2) ?
    O8 Ni2 N5 C21 . . . . -4.4(2) ?
    O10 Ni2 N5 C18 . . . . -90.8(2) ?
    N7 Ni2 N5 C18 . . . . 92.9(2) ?
    O6 Ni2 N5 C18 . . . . 0.7(2) ?
    O8 Ni2 N5 C18 . . . . -179.5(2) ?
    N5 Ni2 N7 C23 . . . . 10.9(3) ?
    N8 Ni2 N7 C23 . . . . -178.4(3) ?
    O10 Ni2 N7 C23 . . . . -149.8(4) ?
    O6 Ni2 N7 C23 . . . . 88.4(3) ?
    O8 Ni2 N7 C23 . . . . -65.5(3) ?
    N5 Ni2 N7 C27 . . . . -169.2(2) ?
    N8 Ni2 N7 C27 . . . . 1.6(2) ?
    O10 Ni2 N7 C27 . . . . 30.2(6) ?
    O6 Ni2 N7 C27 . . . . -91.6(2) ?
    O8 Ni2 N7 C27 . . . . 114.4(2) ?
    O10 Ni2 N8 C28 . . . . -177.6(2) ?
    N7 Ni2 N8 C28 . . . . -2.9(2) ?
    O6 Ni2 N8 C28 . . . . 90.4(2) ?
    O8 Ni2 N8 C28 . . . . -88.2(2) ?
    O10 Ni2 N8 C32 . . . . 11.3(3) ?
    N7 Ni2 N8 C32 . . . . -174.0(3) ?
    O6 Ni2 N8 C32 . . . . -80.7(3) ?
    O8 Ni2 N8 C32 . . . . 100.7(3) ?
    Ni1 O1 C1 O2 . . . . -176.4(2) ?
    Ni1 O1 C1 C2 . . . . 3.1(3) ?
    C5 N1 C2 C3 . . . . 1.3(4) ?
    Ni1 N1 C2 C3 . . . . -169.8(2) ?
    C5 N1 C2 C1 . . . . 179.1(3) ?
    Ni1 N1 C2 C1 . . . . 7.9(3) ?
    O2 C1 C2 N1 . . . . 172.5(3) ?
    O1 C1 C2 N1 . . . . -7.0(4) ?
    O2 C1 C2 C3 . . . . -10.0(5) ?
    O1 C1 C2 C3 . . . . 170.5(3) ?
    C4 N2 C3 C2 . . . . 1.5(5) ?
    N1 C2 C3 N2 . . . . -3.1(5) ?
    C1 C2 C3 N2 . . . . 179.5(3) ?
    C3 N2 C4 C5 . . . . 1.7(5) ?
    C2 N1 C5 C4 . . . . 1.7(4) ?
    Ni1 N1 C5 C4 . . . . 172.9(2) ?
    C2 N1 C5 C6 . . . . -174.5(3) ?
    Ni1 N1 C5 C6 . . . . -3.3(3) ?
    N2 C4 C5 N1 . . . . -3.4(5) ?
    N2 C4 C5 C6 . . . . 172.2(3) ?
    Ni1 O3 C6 O4 . . . . -177.4(3) ?
    Ni1 O3 C6 C5 . . . . 1.7(4) ?
    N1 C5 C6 O4 . . . . -180.0(3) ?
    C4 C5 C6 O4 . . . . 4.2(5) ?
    N1 C5 C6 O3 . . . . 0.9(4) ?
    C4 C5 C6 O3 . . . . -174.9(3) ?
    C11 N3 C7 C8 . . . . 1.9(6) ?
    Ni1 N3 C7 C8 . . . . -176.1(3) ?
    N3 C7 C8 C9 . . . . -0.3(7) ?
    C7 C8 C9 C10 . . . . -1.4(7) ?
    C8 C9 C10 C11 . . . . 1.6(7) ?
    C7 N3 C11 C10 . . . . -1.8(5) ?
    Ni1 N3 C11 C10 . . . . 176.5(3) ?
    C7 N3 C11 C12 . . . . 176.8(3) ?
    Ni1 N3 C11 C12 . . . . -5.0(4) ?
    C9 C10 C11 N3 . . . . 0.0(6) ?
    C9 C10 C11 C12 . . . . -178.4(4) ?
    C16 N4 C12 C13 . . . . 0.8(5) ?
    Ni1 N4 C12 C13 . . . . -170.4(2) ?
    C16 N4 C12 C11 . . . . -177.9(3) ?
    Ni1 N4 C12 C11 . . . . 10.9(3) ?
    N3 C11 C12 N4 . . . . -4.1(4) ?
    C10 C11 C12 N4 . . . . 174.4(3) ?
    N3 C11 C12 C13 . . . . 177.3(3) ?
    C10 C11 C12 C13 . . . . -4.2(5) ?
    N4 C12 C13 C14 . . . . 0.0(5) ?
    C11 C12 C13 C14 . . . . 178.5(3) ?
    C12 C13 C14 C15 . . . . -1.1(6) ?
    C13 C14 C15 C16 . . . . 1.4(6) ?
    C12 N4 C16 C15 . . . . -0.4(5) ?
    Ni1 N4 C16 C15 . . . . 169.5(3) ?
    C14 C15 C16 N4 . . . . -0.7(6) ?
    Ni2 O6 C17 O7 . . . . 176.5(3) ?
    Ni2 O6 C17 C18 . . . . -3.2(3) ?
    C21 N5 C18 C19 . . . . 0.9(4) ?
    Ni2 N5 C18 C19 . . . . 175.9(2) ?
    C21 N5 C18 C17 . . . . -177.4(3) ?
    Ni2 N5 C18 C17 . . . . -2.5(3) ?
    O7 C17 C18 N5 . . . . -176.0(3) ?
    O6 C17 C18 N5 . . . . 3.7(4) ?
    O7 C17 C18 C19 . . . . 5.8(5) ?
    O6 C17 C18 C19 . . . . -174.5(3) ?
    C20 N6 C19 C18 . . . . 1.4(5) ?
    N5 C18 C19 N6 . . . . -2.8(5) ?
    C17 C18 C19 N6 . . . . 175.3(3) ?
    C19 N6 C20 C21 . . . . 1.7(5) ?
    C18 N5 C21 C20 . . . . 2.1(4) ?
    Ni2 N5 C21 C20 . . . . -172.9(2) ?
    C18 N5 C21 C22 . . . . -178.2(3) ?
    Ni2 N5 C21 C22 . . . . 6.9(3) ?
    N6 C20 C21 N5 . . . . -3.5(5) ?
    N6 C20 C21 C22 . . . . 176.8(3) ?
    Ni2 O8 C22 O9 . . . . -175.5(3) ?
    Ni2 O8 C22 C21 . . . . 2.4(3) ?
    N5 C21 C22 O9 . . . . 172.2(3) ?
    C20 C21 C22 O9 . . . . -8.1(5) ?
    N5 C21 C22 O8 . . . . -5.9(4) ?
    C20 C21 C22 O8 . . . . 173.9(3) ?
    C27 N7 C23 C24 . . . . 0.5(5) ?
    Ni2 N7 C23 C24 . . . . -179.6(2) ?
    N7 C23 C24 C25 . . . . 0.3(5) ?
    C23 C24 C25 C26 . . . . -0.5(5) ?
    C24 C25 C26 C27 . . . . -0.2(5) ?
    C23 N7 C27 C26 . . . . -1.1(4) ?
    Ni2 N7 C27 C26 . . . . 178.9(2) ?
    C23 N7 C27 C28 . . . . 179.8(3) ?
    Ni2 N7 C27 C28 . . . . -0.1(3) ?
    C25 C26 C27 N7 . . . . 1.0(5) ?
    C25 C26 C27 C28 . . . . 179.9(3) ?
    C32 N8 C28 C29 . . . . -2.8(4) ?
    Ni2 N8 C28 C29 . . . . -174.6(2) ?
    C32 N8 C28 C27 . . . . 175.5(3) ?
    Ni2 N8 C28 C27 . . . . 3.6(3) ?
    N7 C27 C28 N8 . . . . -2.3(4) ?
    C26 C27 C28 N8 . . . . 178.7(3) ?
    N7 C27 C28 C29 . . . . 175.9(3) ?
    C26 C27 C28 C29 . . . . -3.1(5) ?
    N8 C28 C29 C30 . . . . 2.7(5) ?
    C27 C28 C29 C30 . . . . -175.4(3) ?
    C28 C29 C30 C31 . . . . 0.5(5) ?
    C29 C30 C31 C32 . . . . -3.4(5) ?
    C28 N8 C32 C31 . . . . -0.3(5) ?
    Ni2 N8 C32 C31 . . . . 170.5(3) ?
    C30 C31 C32 N8 . . . . 3.5(5) ?
loop_
    _geom_hbond_atom_site_label_D
    _geom_hbond_atom_site_label_H
    _geom_hbond_atom_site_label_A
    _geom_hbond_site_symmetry_A
    _geom_hbond_distance_DH
    _geom_hbond_distance_HA
    _geom_hbond_distance_DA
    _geom_hbond_angle_DHA
    C32 H32 O10 . 0.93 2.48 3.033(4) 117.9
    C31 H31 O13 3_665 0.93 2.53 3.384(11) 153.4
    C29 H29 O6 3_765 0.93 2.53 3.318(4) 142.9
    C26 H26 O6 3_765 0.93 2.54 3.329(4) 143.1
    C14 H14 O11 3_665 0.93 2.43 3.275(5) 150.9
    C9 H9 O1 3_655 0.93 2.47 3.281(5) 146.3
    C7 H7 O5 . 0.93 2.50 3.000(4) 114.3
    O13 H13A O13 3 0.86 1.73 2.26(2) 117.5
    O12 H12B O13 . 0.85 1.79 2.636(12) 179.1
    O12 H12A O3 . 0.85 2.33 2.856(4) 120.8
    O11 H11B O8 . 0.85 2.06 2.912(3) 177.1
    O11 H11A O7 1_455 0.85 2.07 2.921(4) 178.0
    O10 H10B O4 2_655 0.86 1.85 2.699(3) 170.4
    O10 H10A O2 2_755 0.85 1.84 2.694(3) 177.7
    O5 H5B O7 2_745 0.85 1.85 2.686(3) 168.9
    O5 H5A O9 2_645 0.85 1.78 2.621(3) 172.5
data_global
_journal_date_recd_electronic     2008-10-10
_journal_date_accepted     2008-10-24
_journal_name_full     'Acta Crystallographica, Section E'
_journal_year     2008
_journal_volume     64
_journal_issue     11
_journal_page_first     m1480
_journal_page_last     m1481
_journal_paper_category     QM
_journal_coeditor_code     LH2711
_publ_contact_author_name     'Wang Feng-Qin'
_publ_contact_author_address
;
School of Materials and Chemical Engineering and
Key Lab of Hollow Fiber Membrane Materials &
Membrane Process,
Tianjin Polytechnic University, Tianjin 300160,
People's Republic of China
;
_publ_contact_author_email     wfengqin@yahoo.com.cn
_publ_contact_author_fax     '8622 2452 8054'
_publ_contact_author_phone     '8622 2452 8359'
_publ_section_title
;
Aqua(2,2'-bipyridyl)(pyrazine-2,6-dicarboxylato)nickel(II) 1.25-hydrate
;
loop_
    _publ_author_name
    _publ_author_address
    'Wang, Feng-Qin'
;
School of Materials and Chemical Engineering and Key Laboratory of Hollow Fiber
 Membrane Materials & Membrane Processes,
Tianjin Polytechnic University, Tianjin 300160,
People's Republic of China
;
    'Zhang, Yuan-Fang'
;
Middle School of Gaohu in Yinan, Shandong 276314,
People's Republic of China
;
