# Supplementary material for: Aqua­(2,2′-bipyrid­yl)(pyrazine-2,6-dicarboxyl­ato)nickel(II) 1.25-hydrate
Source: Acta Crystallogr Sect E Struct Rep Online. 2008 Oct 31;64(Pt 11):m1480–1. doi: 10.1107/S1600536808034806 (PMC2959726; doi:10.1107/S1600536808034806)
Supplement: Supplementary file 2 [file e-64-m1480-Isup2.hkl]

# 
# h,k,l, Fc-squared, Fo-squared, sigma(Fo-squared) and status flag 
# 
data_I
_shelx_title ' 50909C in P2(1)/c' 
_shelx_refln_list_code          4 
_shelx_F_calc_maximum      334.73 
_exptl_crystal_F_000      1732.00 
_reflns_d_resolution_high  0.8000 
 
loop_ 
 _symmetry_equiv_pos_as_xyz 
 'x, y, z' 
 '-x, y+1/2, -z+1/2' 
 '-x, -y, -z' 
 'x, -y-1/2, z-1/2' 
 
_cell_length_a    10.7616 
_cell_length_b    14.8677 
_cell_length_c    21.9329 
_cell_angle_alpha  90.000 
_cell_angle_beta  101.015 
_cell_angle_gamma  90.000 
 
_shelx_F_squared_multiplier     1.000 
 
loop_ 
 _refln_index_h 
 _refln_index_k 
 _refln_index_l 
 _refln_F_squared_calc 
 _refln_F_squared_meas 
 _refln_F_squared_sigma 
 _refln_observed_status 
   1   0   0     1931.28     1609.65     42.30 o 
   2   0   0    15090.79    16251.00    318.62 o 
   3   0   0    86046.39    88373.22   1401.26 o 
   4   0   0     2840.63     3017.98    118.61 o 
   5   0   0    95313.62   101135.73   1597.99 o 
   6   0   0     2053.24     2058.27     70.58 o 
   7   0   0     1172.77     1040.23     75.86 o 
   8   0   0     2591.13     2635.32    117.08 o 
   9   0   0      504.64      464.49     68.92 o 
  10   0   0     4081.38     3877.56    147.91 o 
  11   0   0        3.97      -35.29     35.29 o 
  12   0   0     1036.64     1050.00     76.18 o 
  13   0   0       71.88       74.40     46.75 o 
   1   1   0      155.80      123.03      9.68 o 
   2   1   0     1353.61     1302.61     23.88 o 
   3   1   0    13302.51    14112.15    167.07 o 
   4   1   0     1977.71     1954.94     36.43 o 
   5   1   0     1720.08     1869.54     64.50 o 
   6   1   0      179.03      244.75     23.03 o 
   7   1   0      243.72      283.26     18.62 o 
   8   1   0      378.51      367.68     68.54 o 
   9   1   0        3.30       -7.66     31.30 o 
  10   1   0      279.62      250.92     76.50 o 
  11   1   0       89.66       62.72     32.19 o 
  12   1   0       17.10      -24.62     24.62 o 
  13   1   0        6.55        4.03     27.79 o 
   0   2   0    13040.14    14570.80    328.94 o 
   1   2   0    43466.36    46065.52   1321.54 o 
   2   2   0      597.37      655.35     19.17 o 
   3   2   0     3661.51     4202.73     65.68 o 
   4   2   0     2385.96     2660.99     46.36 o 
   5   2   0     2896.85     3050.00     61.82 o 
   6   2   0     3056.73     2835.89     48.52 o 
   7   2   0       57.63       65.84     15.25 o 
   8   2   0       24.99       23.49     34.62 o 
   9   2   0      106.29      143.98     37.05 o 
  10   2   0      193.05      210.97     53.25 o 
  11   2   0      900.90      852.71     51.63 o 
  12   2   0      181.92      122.09     67.27 o 
  13   2   0        0.61       -9.67     35.80 o 
   1   3   0     1200.90     1163.44     28.52 o 
   2   3   0     6508.97     6493.20     82.96 o 
   3   3   0     2637.96     2663.47     38.25 o 
   4   3   0        3.81        9.17      9.69 o 
   5   3   0        8.62        6.74     10.21 o 
   6   3   0      617.61      584.22     20.22 o 
   7   3   0     4465.75     4651.39     94.84 o 
   8   3   0        9.73       16.19     30.94 o 
   9   3   0     1338.53     1282.83     59.04 o 
  10   3   0       67.49        5.00     29.26 o 
  11   3   0       95.60       47.18     29.47 o 
  12   3   0       65.23       51.84     27.51 o 
  13   3   0      147.75       95.88     31.51 o 
   0   4   0    11468.96    13329.20    311.48 o 
   1   4   0      447.75      531.53     23.33 o 
   2   4   0    15089.45    15321.62    167.84 o 
   3   4   0     6112.36     6353.48     75.29 o 
   4   4   0      236.34      184.69     13.25 o 
   5   4   0       48.43       19.46     11.07 o 
   6   4   0     2831.25     2638.30     41.37 o 
   7   4   0     4100.01     4070.15    138.10 o 
   8   4   0      509.70      568.48     45.58 o 
   9   4   0      661.28      683.60     49.53 o 
  10   4   0      293.36      312.58     43.63 o 
  11   4   0     1048.60     1008.50     54.97 o 
  12   4   0       82.82        2.45     25.68 o 
   1   5   0      141.52      142.26     18.75 o 
   2   5   0     2882.96     2899.25     42.84 o 
   3   5   0      845.59      828.35     22.30 o 
   4   5   0       86.03       67.76     12.53 o 
   5   5   0       78.84       68.70     12.52 o 
   6   5   0     1151.63     1167.68     40.97 o 
   7   5   0     1536.03     1521.01     36.52 o 
   8   5   0      408.30      476.79     42.47 o 
   9   5   0      464.16      536.16     44.18 o 
  10   5   0      122.38       88.97     30.10 o 
  11   5   0      105.17       26.59     39.24 o 
  12   5   0      178.57      183.84     78.03 o 
   0   6   0       42.29       52.36     28.92 o 
   1   6   0      269.85      354.44     26.25 o 
   2   6   0        5.79       -2.64     13.10 o 
   3   6   0        4.71       43.94     12.40 o 
   4   6   0     2622.26     2787.48     43.40 o 
   5   6   0      652.51      660.31     23.19 o 
   6   6   0      101.53      130.15     15.54 o 
   7   6   0      628.27      605.32     26.54 o 
   8   6   0      652.66      674.09     45.38 o 
   9   6   0       75.19       83.62     72.81 o 
  10   6   0       77.06       53.97     73.76 o 
  11   6   0       15.16       31.85     37.96 o 
  12   6   0       43.53       -6.17     25.86 o 
   1   7   0      351.23      461.17     30.92 o 
   2   7   0      770.09      718.36     31.89 o 
   3   7   0       28.33       11.74     12.76 o 
   4   7   0     1622.12     1680.15     33.99 o 
   5   7   0      241.22      247.16     17.43 o 
   6   7   0       20.82       19.63     15.15 o 
   7   7   0      375.10      382.60     23.28 o 
   8   7   0      680.20      636.24     43.13 o 
   9   7   0      637.45      638.02     69.05 o 
  10   7   0      208.62      204.66     33.12 o 
  11   7   0       42.96       23.89     26.26 o 
  12   7   0      215.61      201.73     54.78 o 
   0   8   0      166.47      230.97     37.20 o 
   1   8   0    16862.46    16378.01    355.69 o 
   2   8   0      378.95      437.68     27.35 o 
   3   8   0      304.01      263.95     17.61 o 
   4   8   0    15616.56    15374.10    227.88 o 
   5   8   0      358.28      396.50     20.48 o 
   6   8   0     3095.17     3107.08     55.70 o 
   7   8   0       70.21       58.18     18.54 o 
   8   8   0      716.01      712.30     32.49 o 
   9   8   0     1993.37     2014.60    127.08 o 
  10   8   0       37.06       43.39     39.68 o 
  11   8   0      479.09      509.35     39.94 o 
   1   9   0      128.01      158.74     30.70 o 
   2   9   0      140.14      149.32     27.14 o 
   3   9   0      201.75      142.63     19.01 o 
   4   9   0      328.02      361.74     21.47 o 
   5   9   0      407.20      491.76     23.24 o 
   6   9   0      228.43      251.17     21.83 o 
   7   9   0      177.31      193.76     19.37 o 
   8   9   0       82.47       77.03     19.33 o 
   9   9   0      277.94      303.17     34.35 o 
  10   9   0       77.06       54.98     31.47 o 
  11   9   0       49.73       35.04     30.58 o 
   0  10   0     5816.89     5500.58    163.58 o 
   1  10   0      132.59      100.69     27.58 o 
   2  10   0     2815.86     2732.36     73.14 o 
   3  10   0     2215.09     2129.27     48.32 o 
   4  10   0        2.27      -15.15     15.15 o 
   5  10   0     7962.21     7698.50    108.11 o 
   6  10   0       63.81       41.79     16.79 o 
   7  10   0     1254.35     1262.49     42.01 o 
   8  10   0      819.16      798.52     71.95 o 
   9  10   0      106.74      127.79     48.67 o 
  10  10   0     1024.04     1134.31     53.17 o 
  11  10   0       21.76      -14.19     51.66 o 
   1  11   0       37.42       45.01     26.20 o 
   2  11   0       85.90       84.12     27.32 o 
   3  11   0        2.51      -13.97     16.57 o 
   4  11   0       58.05       64.16     17.28 o 
   5  11   0       11.15       20.46     18.88 o 
   6  11   0       15.14       21.21     15.42 o 
   7  11   0      304.67      334.91     38.91 o 
   8  11   0       67.12       28.31     23.81 o 
   9  11   0       66.47      112.51     41.09 o 
  10  11   0       57.88       48.93     25.73 o 
   0  12   0     1538.65     1533.59     80.39 o 
   1  12   0       80.76       21.53     25.67 o 
   2  12   0      682.98      639.01     43.09 o 
   3  12   0      595.14      566.08     31.76 o 
   4  12   0      432.73      488.42     28.47 o 
   5  12   0     1340.59     1354.85     39.13 o 
   6  12   0       92.37       89.91     18.20 o 
   7  12   0       13.08       27.28     17.61 o 
   8  12   0       64.79       73.21     43.89 o 
   9  12   0       17.46      -19.05     21.58 o 
  10  12   0      376.23      453.14    106.82 o 
   1  13   0      120.29      118.95     27.99 o 
   2  13   0      222.75      308.54     33.16 o 
   3  13   0      313.86      291.16     26.89 o 
   4  13   0      212.07      186.39     22.86 o 
   5  13   0      217.72      274.10     30.84 o 
   6  13   0      124.19      123.76     17.83 o 
   7  13   0       77.24       87.53     19.79 o 
   8  13   0      157.65      174.06     29.25 o 
   9  13   0       39.11       27.63     31.02 o 
   0  14   0       26.48      -10.32     31.72 o 
   1  14   0     1998.85     1983.24    134.91 o 
   2  14   0      293.49      286.63     31.95 o 
   3  14   0      123.95      137.47     21.62 o 
   4  14   0      465.85      477.65     28.43 o 
   5  14   0        0.86      -15.19     15.19 o 
   6  14   0      661.07      774.53     32.39 o 
   7  14   0        2.49      -13.25     16.77 o 
   8  14   0       70.52       59.37     34.65 o 
   1  15   0       53.60       43.58     24.48 o 
   2  15   0      498.64      514.30     37.36 o 
   3  15   0      226.88      233.63     24.40 o 
   4  15   0      127.66      122.14     21.51 o 
   5  15   0        2.32      -14.74     14.74 o 
   6  15   0        0.53      -16.84     16.84 o 
   7  15   0       13.98        7.04     61.09 o 
   0  16   0       32.07       54.40     34.78 o 
   1  16   0       98.09       74.06     35.61 o 
   2  16   0        1.30      -18.85     18.85 o 
   3  16   0        8.98        6.06     21.34 o 
   4  16   0        4.22      -24.21     24.21 o 
   5  16   0       44.67        4.32     37.33 o 
   6  16   0      107.44       64.73     27.33 o 
   1  17   0        0.37      -20.64     20.64 o 
   2  17   0       52.64       -2.51     21.35 o 
   3  17   0      168.51      156.39     29.81 o 
   4  17   0       88.25       76.53     24.13 o 
   5  17   0       21.30       42.83     22.63 o 
   0  18   0        0.41      -20.38     24.97 o 
   1  18   0      163.08      223.42     60.83 o 
   2  18   0       63.32       37.56     23.42 o 
   3  18   0       21.62      -14.86     31.15 o 
 -13   1   1       47.70       38.87     29.82 o 
 -12   1   1       89.22       57.09     30.22 o 
 -11   1   1     1117.48     1101.61     57.07 o 
 -10   1   1      240.93      197.20     36.55 o 
  -9   1   1      298.87      339.93     43.57 o 
  -8   1   1      660.24      752.31     27.07 o 
  -7   1   1     4128.75     3950.78     62.96 o 
  -6   1   1      891.07      922.49     28.23 o 
  -5   1   1      754.50      794.01     26.47 o 
  -4   1   1    21195.32    22464.16    261.50 o 
  -3   1   1    84190.74    91335.61   1019.19 o 
  -2   1   1     4704.88     5337.97     67.99 o 
  -1   1   1    11494.39    12148.73    195.10 o 
   0   1   1     6221.79     6016.43     98.86 o 
   1   1   1    51683.91    53580.63    859.87 o 
   2   1   1      350.66      282.66     12.14 o 
   3   1   1    10462.72    11774.60    140.68 o 
   4   1   1      281.16      301.80     17.06 o 
   5   1   1       24.33       28.32     11.93 o 
   6   1   1       38.73       20.50     11.95 o 
   7   1   1      261.23      230.49     17.12 o 
   8   1   1      992.15     1002.76     54.91 o 
   9   1   1      133.88      104.23     35.45 o 
  10   1   1       24.73        8.48     29.80 o 
  11   1   1      396.56      421.59     43.10 o 
  12   1   1      175.70      125.02     32.58 o 
  13   1   1      307.21      284.71     45.10 o 
 -13   2   1      134.26      201.58     33.33 o 
 -12   2   1      640.83      651.32     45.75 o 
 -11   2   1       26.50       22.26     29.41 o 
 -10   2   1     2547.98     2453.37     80.79 o 
  -9   2   1      642.97      645.91     49.59 o 
  -8   2   1     1967.73     1941.58     41.11 o 
  -7   2   1     5247.56     4788.72     72.36 o 
  -6   2   1      129.93      114.06     15.64 o 
  -5   2   1    14357.76    14426.94    175.57 o 
  -4   2   1     7821.45     8228.42    105.40 o 
  -3   2   1    16500.17    17356.63    275.99 o 
  -2   2   1    23887.45    25374.75    289.88 o 
  -1   2   1    10014.62    10130.03    234.54 o 
   0   2   1    43900.87    45276.60    704.63 o 
   1   2   1     6850.78     7250.89    104.02 o 
   2   2   1      540.92      560.17     18.21 o 
   3   2   1      385.87      362.64     29.15 o 
   4   2   1      781.51      895.02     23.27 o 
   5   2   1     9247.17     9408.12    118.87 o 
   6   2   1      216.16      210.92     28.06 o 
   7   2   1     2117.60     2089.89     44.28 o 
   8   2   1     1600.66     1592.46     65.44 o 
   9   2   1        1.09      -30.02     30.02 o 
  10   2   1     2089.09     2035.36     73.86 o 
  11   2   1       21.04       -9.73     28.85 o 
  12   2   1      226.40      285.03     77.20 o 
  13   2   1      118.78      121.49     34.24 o 
 -13   3   1      125.68      123.64     58.09 o 
 -12   3   1       41.27       48.46     28.41 o 
 -11   3   1        8.47       -3.13     26.48 o 
 -10   3   1       17.04      -19.20     27.93 o 
  -9   3   1       55.43       26.29     32.27 o 
  -8   3   1      166.04      166.81     17.76 o 
  -7   3   1      319.69      404.80     19.46 o 
  -6   3   1     1794.34     1941.71     34.56 o 
  -5   3   1     6987.05     7129.00     84.85 o 
  -4   3   1      346.27      384.07     17.49 o 
  -3   3   1     2574.78     2641.62     44.02 o 
  -2   3   1      282.71      312.26     16.78 o 
  -1   3   1     1132.17     1298.73     31.32 o 
   0   3   1      429.81      602.97     22.80 o 
   1   3   1     1227.30     1233.83     26.18 o 
   2   3   1     4209.19     4255.83     52.51 o 
   3   3   1     1583.19     1463.18     26.70 o 
   4   3   1     1552.16     1601.81     37.28 o 
   5   3   1      405.41      415.62     17.13 o 
   6   3   1      241.02      226.97     14.89 o 
   7   3   1     4052.65     3910.80     63.54 o 
   8   3   1      382.70      391.53     29.92 o 
   9   3   1      323.01      394.91     43.01 o 
  10   3   1     1639.34     1566.59     64.42 o 
  11   3   1        8.53       -9.25     35.73 o 
  12   3   1      536.63      559.82     45.32 o 
 -12   4   1       99.13       41.68     53.25 o 
 -11   4   1      615.76      663.57     46.87 o 
 -10   4   1        1.04      -28.13     28.13 o 
  -9   4   1        7.24       13.45     30.81 o 
  -8   4   1      664.35      644.34     33.61 o 
  -7   4   1       23.33       43.97     15.72 o 
  -6   4   1     1653.50     1399.28     29.19 o 
  -5   4   1       75.33      106.63     12.78 o 
  -4   4   1      511.37      606.39     20.04 o 
  -3   4   1     3458.74     3803.42     50.08 o 
  -2   4   1     4001.25     3997.62     51.47 o 
  -1   4   1      145.67      184.26     18.58 o 
   0   4   1    20804.01    22445.35    359.07 o 
   1   4   1        9.28       24.42     21.51 o 
   2   4   1      213.79      233.99     14.17 o 
   3   4   1     1523.04     1561.40     35.66 o 
   4   4   1     1544.27     1457.42     28.17 o 
   5   4   1       44.88       48.60     11.84 o 
   6   4   1     1093.67     1093.28     26.16 o 
   7   4   1       72.09       51.69     16.06 o 
   8   4   1      186.35      162.05     45.99 o 
   9   4   1      401.99      406.21     41.91 o 
  10   4   1      396.10      388.96     40.96 o 
  11   4   1      540.81      577.47     77.65 o 
  12   4   1       28.35      -18.70     26.23 o 
 -12   5   1       11.21      -23.59     23.59 o 
 -11   5   1       25.08       10.10     27.47 o 
 -10   5   1       47.12       61.15     61.15 o 
  -9   5   1      788.63      679.67     47.31 o 
  -8   5   1      283.68      298.57     26.68 o 
  -7   5   1       24.32        3.55     15.31 o 
  -6   5   1     1034.96     1171.42     27.47 o 
  -5   5   1        1.38       -9.98     11.43 o 
  -4   5   1     1985.79     2116.11     35.49 o 
  -3   5   1        4.70        8.96     10.45 o 
  -2   5   1      488.49      520.18     21.99 o 
  -1   5   1     1226.98     1330.42     44.21 o 
   0   5   1     2703.00     2711.52     63.96 o 
   1   5   1     2745.45     2903.86     48.56 o 
   2   5   1       75.99       71.54     11.87 o 
   3   5   1       11.57        6.44     10.65 o 
   4   5   1      539.80      535.82     20.31 o 
   5   5   1       83.74       92.34     13.21 o 
   6   5   1       97.27       90.03     14.09 o 
   7   5   1        2.12        2.85     15.72 o 
   8   5   1       14.30       14.18     32.74 o 
   9   5   1       12.37       55.97     31.09 o 
  10   5   1       37.56       44.68     27.75 o 
  11   5   1      140.27       86.15     40.58 o 
  12   5   1      109.93       99.67     30.40 o 
 -12   6   1        6.59        0.05     32.68 o 
 -11   6   1     1185.75     1208.42     54.67 o 
 -10   6   1       59.17       52.85     29.69 o 
  -9   6   1       92.67       83.39     31.28 o 
  -8   6   1     1256.29     1146.72     39.25 o 
  -7   6   1      486.39      469.14     35.87 o 
  -6   6   1     6802.62     6403.97     98.98 o 
  -5   6   1      443.51      442.88     20.37 o 
  -4   6   1     1488.24     1276.28     28.30 o 
  -3   6   1     3654.21     3495.42     49.71 o 
  -2   6   1      205.30      177.51     19.93 o 
  -1   6   1     6617.40     6669.28    154.34 o 
   0   6   1       86.93       70.23     20.96 o 
   1   6   1       75.57       99.60     22.07 o 
   2   6   1       40.66       31.05     14.14 o 
   3   6   1     1020.92     1023.06     25.97 o 
   4   6   1    10179.85     9610.36    110.79 o 
   5   6   1       69.63       95.27     14.12 o 
   6   6   1     4193.90     4083.76    106.42 o 
   7   6   1      568.89      585.91     30.97 o 
   8   6   1       65.34       42.24     28.71 o 
   9   6   1     1760.52     1721.59    157.14 o 
  10   6   1       44.20       11.59     26.35 o 
  11   6   1      537.29      545.87     42.77 o 
  12   6   1       75.36       59.49     36.63 o 
 -12   7   1       38.28       31.14     26.89 o 
 -11   7   1       72.48       84.01     28.69 o 
 -10   7   1      316.57      400.43    107.71 o 
  -9   7   1       47.78       15.98     27.06 o 
  -8   7   1      696.59      721.96     33.97 o 
  -7   7   1      570.19      509.55     31.52 o 
  -6   7   1     1690.89     1737.56     50.66 o 
  -5   7   1      403.16      396.25     19.67 o 
  -4   7   1     1252.92     1323.43     30.05 o 
  -3   7   1     6549.33     6890.06    123.82 o 
  -2   7   1      475.92      382.56     25.84 o 
  -1   7   1      899.77      788.20     42.42 o 
   0   7   1     7491.00     7658.66    142.41 o 
   1   7   1     1548.91     1686.54     51.76 o 
   2   7   1       39.00       10.89     15.18 o 
   3   7   1     3068.23     3001.60     46.31 o 
   4   7   1      488.31      436.60     21.02 o 
   5   7   1     3281.54     3099.99     48.38 o 
   6   7   1      138.68      161.33     16.54 o 
   7   7   1      361.92      396.68     28.53 o 
   8   7   1      119.93       94.47     28.31 o 
   9   7   1      665.42      683.52     45.33 o 
  10   7   1      149.66      169.28     34.21 o 
  11   7   1        0.86      -24.13     24.13 o 
  12   7   1       92.42       78.80     32.61 o 
 -11   8   1       13.16       15.19     26.45 o 
 -10   8   1       42.80       19.97     27.21 o 
  -9   8   1      271.19      307.05     35.87 o 
  -8   8   1      128.64      156.42     21.94 o 
  -7   8   1     2183.84     2070.72     68.35 o 
  -6   8   1        0.27      -15.98     15.98 o 
  -5   8   1     1917.10     1777.46     36.01 o 
  -4   8   1      177.33      217.01     23.05 o 
  -3   8   1      915.68      847.46     28.70 o 
  -2   8   1     1451.46     1215.04     45.83 o 
  -1   8   1     1829.79     1736.15     54.99 o 
   0   8   1     3852.10     3323.59     78.64 o 
   1   8   1        3.60        7.90     21.40 o 
   2   8   1     2100.31     2082.65     49.09 o 
   3   8   1     2290.07     2171.63     40.11 o 
   4   8   1      211.90      206.84     24.15 o 
   5   8   1     5009.54     4832.11     66.54 o 
   6   8   1      110.14      122.83     18.61 o 
   7   8   1      558.13      557.44     32.11 o 
   8   8   1      490.94      485.18     97.20 o 
   9   8   1       77.97       68.70     80.51 o 
  10   8   1      475.90      507.78     41.90 o 
  11   8   1        2.96       19.36     46.31 o 
 -11   9   1       67.08       79.58     35.16 o 
 -10   9   1      430.17      463.06     45.23 o 
  -9   9   1      613.52      672.10     43.01 o 
  -8   9   1      340.10      378.31     27.51 o 
  -7   9   1      117.15       89.98     17.68 o 
  -6   9   1        4.32       -7.78     15.98 o 
  -5   9   1     1143.61     1120.41     33.69 o 
  -4   9   1     3262.07     3101.68     60.04 o 
  -3   9   1      963.23      864.29     30.69 o 
  -2   9   1        5.48        3.38     21.21 o 
  -1   9   1      606.39      568.60     37.49 o 
   0   9   1     1902.28     1998.44     59.84 o 
   1   9   1     1821.75     1806.68     68.48 o 
   2   9   1     3026.04     3020.57     96.06 o 
   3   9   1      904.38      839.83     27.61 o 
   4   9   1      191.95      189.92     18.33 o 
   5   9   1      724.45      822.02     27.77 o 
   6   9   1     1333.68     1330.79     36.46 o 
   7   9   1      239.88      267.28     24.76 o 
   8   9   1      392.99      371.38     35.18 o 
   9   9   1      220.09      229.03     32.26 o 
  10   9   1        1.10      -21.98     21.98 o 
  11   9   1       84.66       45.07     57.97 o 
 -11  10   1       23.52      -23.06     23.06 o 
 -10  10   1      147.13      169.88     32.26 o 
  -9  10   1      378.88      392.09     36.37 o 
  -8  10   1      145.48      129.31     21.11 o 
  -7  10   1      308.30      336.07     23.54 o 
  -6  10   1      170.71      165.17     19.72 o 
  -5  10   1     1081.26     1122.64     40.53 o 
  -4  10   1     1395.07     1332.51     44.12 o 
  -3  10   1     1230.60     1197.04     48.14 o 
  -2  10   1       13.76       15.72     24.18 o 
  -1  10   1      808.28      714.51     42.39 o 
   0  10   1     1155.52     1161.68     48.84 o 
   1  10   1     2604.28     2420.77     69.41 o 
   2  10   1     1747.41     1761.00     58.18 o 
   3  10   1     1561.72     1458.62     38.40 o 
   4  10   1      191.25      170.66     18.26 o 
   5  10   1      772.18      813.78     27.08 o 
   6  10   1     1747.79     1668.89     40.15 o 
   7  10   1       51.51       34.94     22.27 o 
   8  10   1      226.31      266.87     32.71 o 
   9  10   1      433.67      425.61     54.33 o 
  10  10   1       12.02      -18.11     26.88 o 
  11  10   1      131.98       78.08     48.67 o 
 -10  11   1        3.87      -22.29     22.29 o 
  -9  11   1      751.66      847.34     45.71 o 
  -8  11   1      111.39       85.80     20.03 o 
  -7  11   1      265.56      272.20     21.54 o 
  -6  11   1       51.38       59.56     16.20 o 
  -5  11   1        0.18        2.32     16.19 o 
  -4  11   1     3011.49     2962.77     78.92 o 
  -3  11   1      323.46      303.83     25.78 o 
  -2  11   1     1138.94     1079.34     49.09 o 
  -1  11   1      202.70      188.41     29.00 o 
   0  11   1       89.50      109.77     27.83 o 
   1  11   1     6424.51     6523.23    230.71 o 
   2  11   1      626.61      646.65     40.87 o 
   3  11   1     1493.67     1452.35     77.07 o 
   4  11   1     1419.13     1464.20     39.09 o 
   5  11   1      107.14       84.89     17.59 o 
   6  11   1     1795.56     1920.55     43.38 o 
   7  11   1      104.90       87.59     27.82 o 
   8  11   1       46.91       43.02     23.44 o 
   9  11   1       17.09       18.94     23.41 o 
  10  11   1       99.22      114.87     27.77 o 
 -10  12   1      109.47      110.02     26.99 o 
  -9  12   1      299.82      372.96     37.90 o 
  -8  12   1       97.86       92.18     20.13 o 
  -7  12   1      512.43      570.77     35.50 o 
  -6  12   1       91.70       86.95     17.27 o 
  -5  12   1      259.68      253.67     20.46 o 
  -4  12   1     1373.11     1360.93     42.45 o 
  -3  12   1      490.81      462.99     31.40 o 
  -2  12   1     1157.51     1089.55     48.93 o 
  -1  12   1       81.63       60.42     26.48 o 
   0  12   1     1135.72     1188.95     50.49 o 
   1  12   1      219.18      297.11     32.70 o 
   2  12   1     1681.03     1545.23     56.41 o 
   3  12   1      485.32      500.32     30.17 o 
   4  12   1      440.08      517.82     27.30 o 
   5  12   1      558.76      549.17     26.10 o 
   6  12   1        2.71      -19.99     21.62 o 
   7  12   1     1134.42     1164.16     39.51 o 
   8  12   1      348.41      405.87     35.08 o 
   9  12   1        6.96      -19.13     19.13 o 
  -9  13   1        6.16       56.44     35.29 o 
  -8  13   1      164.11      225.61     28.15 o 
  -7  13   1        0.44        9.72     15.00 o 
  -6  13   1        6.66      -18.66     18.66 o 
  -5  13   1       68.60       54.96     17.62 o 
  -4  13   1       53.15       36.29     19.19 o 
  -3  13   1      200.40      240.10     36.38 o 
  -2  13   1      205.99      192.31     30.99 o 
  -1  13   1        9.80        1.40     24.49 o 
   0  13   1      998.16      928.15     46.34 o 
   1  13   1      144.95      136.97     28.51 o 
   2  13   1     1258.11     1200.08     50.42 o 
   3  13   1      173.44       76.84     19.91 o 
   4  13   1       89.53       49.16     18.05 o 
   5  13   1       96.60       62.92     19.14 o 
   6  13   1       19.99       11.91     14.42 o 
   7  13   1      127.64      168.72     21.84 o 
   8  13   1      115.44      124.39     26.43 o 
   9  13   1       12.83        7.95     45.80 o 
  -8  14   1       61.00       35.44     55.23 o 
  -7  14   1        5.07       -5.23     27.20 o 
  -6  14   1      194.33      235.22     28.06 o 
  -5  14   1      213.66      273.65     24.13 o 
  -4  14   1        3.73      -11.10     16.52 o 
  -3  14   1       91.35       63.97     18.89 o 
  -2  14   1      584.02      547.09     38.79 o 
  -1  14   1      251.61      224.94     31.10 o 
   0  14   1      610.73      556.37     39.91 o 
   1  14   1       53.92       52.69     24.10 o 
   2  14   1       27.50       27.67     23.69 o 
   3  14   1       32.89        7.55     22.18 o 
   4  14   1      303.24      334.71     40.02 o 
   5  14   1      116.18      142.56     20.27 o 
   6  14   1       15.98       -4.19     14.67 o 
   7  14   1       36.83        3.96     17.20 o 
   8  14   1       13.87       40.87     23.17 o 
  -7  15   1       70.59       78.48     30.96 o 
  -6  15   1      105.85       54.39     22.07 o 
  -5  15   1       50.73       14.24     46.50 o 
  -4  15   1        2.21       -6.67     21.03 o 
  -3  15   1      113.32      100.82     32.36 o 
  -2  15   1      243.27      220.15     30.53 o 
  -1  15   1      304.39      310.09     33.37 o 
   0  15   1      226.83      216.94     30.80 o 
   1  15   1        0.17      -22.29     22.29 o 
   2  15   1        5.33      -16.64     21.77 o 
   3  15   1       23.08       -4.39     17.10 o 
   4  15   1       40.65       35.51     17.86 o 
   5  15   1        6.48      -11.67     15.94 o 
   6  15   1       23.72       -6.63     34.80 o 
   7  15   1        2.13      -17.40     18.66 o 
  -6  16   1      293.18      346.88     86.06 o 
  -5  16   1        4.45        5.44     32.10 o 
  -4  16   1      155.65      156.45     37.39 o 
  -3  16   1      278.65      262.57     31.61 o 
  -2  16   1        2.23       -1.03     21.12 o 
  -1  16   1     1824.81     1773.44     59.56 o 
   0  16   1        0.97      -25.10     25.10 o 
   1  16   1      671.13      677.02     40.04 o 
   2  16   1      283.02      312.01     32.11 o 
   3  16   1        0.90      -16.34     16.34 o 
   4  16   1      477.42      576.95     38.88 o 
   5  16   1       21.72      -15.05     15.05 o 
   6  16   1       98.79      134.15     34.52 o 
  -5  17   1        7.98      -28.09     28.09 o 
  -4  17   1       26.82      -20.85     20.85 o 
  -3  17   1      286.12      280.83     49.88 o 
  -2  17   1      119.63       57.33     35.54 o 
  -1  17   1       20.08       36.52     45.29 o 
   0  17   1       82.41       76.47     24.30 o 
   1  17   1       12.62        9.92     34.97 o 
   2  17   1       10.90       -2.76     32.74 o 
   3  17   1        0.11       -3.10     20.93 o 
   4  17   1       68.36       37.26     24.78 o 
   5  17   1       50.19       27.64     28.03 o 
  -3  18   1       56.16        9.80     32.55 o 
  -2  18   1        5.39      -21.50     21.50 o 
  -1  18   1       33.52       54.87     23.14 o 
   0  18   1        5.79      -20.57     20.57 o 
   1  18   1       31.24       41.47     21.48 o 
   2  18   1        0.19      -19.00     19.00 o 
   3  18   1        0.58      -26.87     50.51 o 
 -13   0   2       30.82      -35.29     35.29 o 
 -12   0   2      307.79      288.93     54.91 o 
 -11   0   2       18.99       -5.35     40.13 o 
 -10   0   2     1840.08     1758.45     95.93 o 
  -9   0   2       18.88       10.32     45.10 o 
  -8   0   2        2.10      -12.24     51.47 o 
  -7   0   2    12469.85    12248.23    219.37 o 
  -6   0   2    22369.72    22386.92    375.21 o 
  -5   0   2    26379.05    28211.93    462.73 o 
  -4   0   2    21971.84    23137.14    381.29 o 
  -3   0   2    43448.93    46263.48    738.11 o 
  -2   0   2    47052.70    48484.40    770.36 o 
  -1   0   2     7833.20     7886.07    184.09 o 
   0   0   2    27397.24    29012.68    652.27 o 
   2   0   2    24949.11    27636.04    646.15 o 
   3   0   2     2867.54     3421.25     82.30 o 
   4   0   2      134.06      157.27     34.52 o 
   5   0   2    20166.65    21631.21    357.78 o 
   6   0   2       29.44       74.74     16.49 o 
   7   0   2        1.37       25.35     42.04 o 
   8   0   2     2376.42     2373.39    111.60 o 
   9   0   2      189.91      172.11     52.87 o 
  10   0   2     1307.58     1087.20     84.72 o 
  11   0   2       20.80      -41.53     41.53 o 
  12   0   2       46.88        3.31     39.11 o 
 -13   1   2      116.53       87.03     32.66 o 
 -12   1   2      201.05      153.49     39.43 o 
 -11   1   2      689.74      686.19     47.41 o 
 -10   1   2       44.21        6.35     32.20 o 
  -9   1   2     1179.96     1147.21     61.40 o 
  -8   1   2      636.58      685.59     27.86 o 
  -7   1   2      306.28      305.09     20.97 o 
  -6   1   2    13892.66    14382.86    177.30 o 
  -5   1   2     3329.79     3539.72     56.29 o 
  -4   1   2    16427.15    17991.40    213.17 o 
  -3   1   2    23427.81    25578.50    297.65 o 
  -2   1   2    11110.43    11887.91    161.41 o 
  -1   1   2    37539.90    40372.59    891.14 o 
   0   1   2     7254.83     7570.54    124.59 o 
   1   1   2     4238.03     4606.76     77.14 o 
   2   1   2     2795.62     2943.50     40.68 o 
   3   1   2     4447.31     4381.07     58.24 o 
   4   1   2       17.27       11.80      9.47 o 
   5   1   2       82.57      121.89     12.25 o 
   6   1   2     1646.76     1548.33     30.92 o 
   7   1   2     1155.74     1170.89     56.44 o 
   8   1   2     1993.65     1940.07     71.55 o 
   9   1   2      422.20      441.54     44.81 o 
  10   1   2      878.22      870.75     51.99 o 
  11   1   2      200.14      222.41     37.84 o 
  12   1   2        6.86      -26.03     26.03 o 
 -13   2   2      115.24       40.09     27.24 o 
 -12   2   2       38.40       41.73     27.81 o 
 -11   2   2      149.52      147.86     53.00 o 
 -10   2   2      106.40       90.16     37.96 o 
  -9   2   2       38.09       80.01     34.57 o 
  -8   2   2      410.32      440.52     23.88 o 
  -7   2   2      306.98      298.09     21.01 o 
  -6   2   2     1486.44     1443.80     54.59 o 
  -5   2   2       78.31       94.39     16.73 o 
  -4   2   2     1958.56     1906.75     37.91 o 
  -3   2   2     8404.15     9292.10    116.07 o 
  -2   2   2     9874.61    10617.78    159.52 o 
  -1   2   2    20559.87    21632.06    343.12 o 
   0   2   2     2401.07     2150.90     43.93 o 
   1   2   2     4569.60     4210.97     54.50 o 
   2   2   2      961.76      946.50     20.18 o 
   3   2   2    13383.33    13846.94    147.44 o 
   4   2   2       87.59       74.45     10.89 o 
   5   2   2     3954.94     4102.06     84.29 o 
   6   2   2        5.93       16.47     13.63 o 
   7   2   2      639.40      656.91     49.23 o 
   8   2   2     1366.37     1414.02     63.77 o 
   9   2   2      203.52      224.00     95.42 o 
  10   2   2        3.26       11.57     29.27 o 
  11   2   2      192.14      146.71     33.96 o 
  12   2   2       37.34      -11.07     27.77 o 
 -13   3   2       48.22       -5.02     25.88 o 
 -12   3   2        0.39       -6.72     25.97 o 
 -11   3   2      826.49      839.86     51.65 o 
 -10   3   2        1.92      -26.54     26.54 o 
  -9   3   2      591.82      591.70     46.25 o 
  -8   3   2       43.15       15.02     15.36 o 
  -7   3   2      165.94      225.98     19.50 o 
  -6   3   2       16.29       26.63     11.89 o 
  -5   3   2     6915.43     7173.51     91.65 o 
  -4   3   2      967.30      973.32     27.82 o 
  -3   3   2     2156.11     2529.21     44.18 o 
  -2   3   2      514.55      489.39     20.85 o 
  -1   3   2    16575.83    18914.44    252.09 o 
   0   3   2      431.61      532.06     23.32 o 
   1   3   2    17474.81    18492.27    213.96 o 
   2   3   2     8421.58     9220.75    101.44 o 
   3   3   2      400.47      389.64     22.34 o 
   4   3   2    12374.90    12429.83    218.94 o 
   5   3   2       51.75       93.25     11.55 o 
   6   3   2     7924.10     8197.25    195.46 o 
   7   3   2     1247.13     1196.63     41.70 o 
   8   3   2      534.72      615.13     43.25 o 
   9   3   2      635.88      657.77     49.83 o 
  10   3   2       36.50       19.35     29.96 o 
  11   3   2      814.82      812.92     49.92 o 
  12   3   2       44.41      -26.91     45.16 o 
 -13   4   2       94.47      101.99     30.40 o 
 -12   4   2       19.15      -23.89     23.89 o 
 -11   4   2       85.09       68.64     29.69 o 
 -10   4   2        6.12      -17.48     28.51 o 
  -9   4   2       55.12       37.41     31.75 o 
  -8   4   2       82.00      114.53     23.16 o 
  -7   4   2       14.36       36.25     14.03 o 
  -6   4   2       80.98       41.07     11.13 o 
  -5   4   2      642.68      594.52     20.61 o 
  -4   4   2      653.99      676.70     20.60 o 
  -3   4   2     1665.68     1599.22     32.78 o 
  -2   4   2        0.04        4.79     11.23 o 
  -1   4   2     4877.76     5251.95     99.44 o 
   0   4   2    14478.78    15518.46    256.94 o 
   1   4   2      219.96      303.36     20.24 o 
   2   4   2     5732.50     5761.72    112.71 o 
   3   4   2      102.15      122.43     12.37 o 
   4   4   2      137.43      192.90     13.39 o 
   5   4   2       41.81       39.13     15.21 o 
   6   4   2     1895.27     2073.47     62.98 o 
   7   4   2     1301.72     1260.04     65.90 o 
   8   4   2       27.90        7.58     28.69 o 
   9   4   2       23.74       52.30     29.17 o 
  10   4   2      152.62      152.34     33.28 o 
  11   4   2      115.07      106.11     30.04 o 
  12   4   2       69.04       46.75     28.91 o 
 -12   5   2      180.32      193.78     31.96 o 
 -11   5   2        1.14       -1.04     26.62 o 
 -10   5   2     2456.98     2357.03     77.30 o 
  -9   5   2      446.34      393.31     41.65 o 
  -8   5   2      191.92      196.73     24.99 o 
  -7   5   2      362.87      349.24     22.10 o 
  -6   5   2       23.27       42.10     16.22 o 
  -5   5   2    14796.01    14296.95    157.60 o 
  -4   5   2      328.98      324.90     15.94 o 
  -3   5   2     1350.72     1227.29     26.03 o 
  -2   5   2     1376.96     1293.97     30.14 o 
  -1   5   2      463.88      515.67     61.60 o 
   0   5   2    77129.80    80378.72   1631.09 o 
   1   5   2      138.98      126.91     15.97 o 
   2   5   2     8153.98     8291.63     95.64 o 
   3   5   2     6776.85     6484.50     78.07 o 
   4   5   2      726.57      769.92     25.32 o 
   5   5   2    26413.86    26322.21    481.24 o 
   6   5   2      392.60      390.23     18.81 o 
   7   5   2     6681.20     6400.84     92.24 o 
   8   5   2     1321.06     1161.44     57.24 o 
   9   5   2       84.72       92.11     30.81 o 
  10   5   2     1617.36     1672.52    160.46 o 
  11   5   2       67.77       25.06     28.54 o 
  12   5   2      447.00      423.16     84.34 o 
 -12   6   2        0.02      -25.16     25.16 o 
 -11   6   2      129.84       97.53     30.00 o 
 -10   6   2        3.86      -23.50     23.50 o 
  -9   6   2        8.45       34.65     41.79 o 
  -8   6   2      152.85      148.41     23.16 o 
  -7   6   2        0.01      -15.23     15.23 o 
  -6   6   2        6.10       -6.50     14.65 o 
  -5   6   2     2607.38     2661.91     42.70 o 
  -4   6   2      296.59      339.83     26.67 o 
  -3   6   2     2108.16     2063.49     40.05 o 
  -2   6   2        0.01       10.76     15.45 o 
  -1   6   2      513.35      617.69     36.50 o 
   0   6   2    11244.05    11894.67    204.12 o 
   1   6   2       53.97       47.65     14.38 o 
   2   6   2     1461.32     1532.15     34.88 o 
   3   6   2     1722.32     1894.61     48.13 o 
   4   6   2      822.99      814.94     23.95 o 
   5   6   2     2407.91     2483.89     42.74 o 
   6   6   2       89.63       85.50     15.18 o 
   7   6   2        1.69       11.59     15.32 o 
   8   6   2      267.26      303.81     42.23 o 
   9   6   2       32.54        3.48     26.54 o 
  10   6   2        3.37        6.14     24.98 o 
  11   6   2       11.87      -13.07     25.31 o 
  12   6   2       87.89       54.83     30.11 o 
 -12   7   2      116.00      110.33     55.42 o 
 -11   7   2      596.43      597.04     42.89 o 
 -10   7   2     1369.18     1370.73     97.20 o 
  -9   7   2       51.70       15.31     52.81 o 
  -8   7   2      194.67      212.45     33.56 o 
  -7   7   2      265.17      289.51     22.14 o 
  -6   7   2      838.93      833.00     30.68 o 
  -5   7   2     1774.76     1687.73     34.27 o 
  -4   7   2     1012.91      938.23     29.02 o 
  -3   7   2     2169.06     2023.84     43.60 o 
  -2   7   2     1898.13     2034.60     57.66 o 
  -1   7   2       94.56       34.84     20.14 o 
   0   7   2     1206.09      948.28     40.60 o 
   1   7   2     1751.14     1583.45     42.82 o 
   2   7   2     2164.47     2085.10     42.48 o 
   3   7   2       18.82       41.77     13.45 o 
   4   7   2      147.41      177.50     16.31 o 
   5   7   2     4859.18     5028.96     72.46 o 
   6   7   2     1309.28     1279.93     30.64 o 
   7   7   2     1049.67      979.14     58.71 o 
   8   7   2        0.19      -29.66     35.42 o 
   9   7   2        6.78       15.75     30.51 o 
  10   7   2      356.40      337.84     38.37 o 
  11   7   2       86.14       74.40     49.37 o 
 -12   8   2        9.01      -22.21     23.77 o 
 -11   8   2       19.62       -5.97     26.69 o 
 -10   8   2       26.91       36.46     27.16 o 
  -9   8   2      265.69      236.67     34.98 o 
  -8   8   2      540.72      620.34     31.91 o 
  -7   8   2     1306.51     1242.79     35.25 o 
  -6   8   2     1354.17     1379.26     36.95 o 
  -5   8   2       91.58      124.26     29.99 o 
  -4   8   2     2748.06     2567.09     49.15 o 
  -3   8   2     4913.65     4979.37     86.75 o 
  -2   8   2     5551.56     5395.22    110.97 o 
  -1   8   2     1419.20     1356.77     81.34 o 
   0   8   2        4.04       -0.17     22.42 o 
   1   8   2        1.93       13.71     20.68 o 
   2   8   2     2308.15     2235.11     45.11 o 
   3   8   2      321.19      295.46     18.32 o 
   4   8   2     3911.42     3718.55     55.73 o 
   5   8   2       24.84       40.74     15.08 o 
   6   8   2      449.31      499.21     27.98 o 
   7   8   2      376.29      398.22     28.14 o 
   8   8   2      190.83      222.05     32.89 o 
   9   8   2      957.01      920.01     47.98 o 
  10   8   2       42.30       15.27     30.83 o 
  11   8   2        4.59        1.22     24.89 o 
 -11   9   2      465.93      440.40     39.11 o 
 -10   9   2       10.22       15.37     25.36 o 
  -9   9   2     1860.05     1854.32     65.47 o 
  -8   9   2      865.64      825.68     34.60 o 
  -7   9   2     1158.89     1163.25     33.99 o 
  -6   9   2     1336.23     1344.19     36.14 o 
  -5   9   2     1623.08     1661.61     45.36 o 
  -4   9   2     6078.47     6119.63     89.89 o 
  -3   9   2     1756.05     1757.80     40.62 o 
  -2   9   2     2893.63     2615.53     93.25 o 
  -1   9   2     1415.45     1236.82     74.21 o 
   0   9   2     1117.10     1163.26     47.87 o 
   1   9   2     4303.10     4135.37    106.57 o 
   2   9   2     4735.39     4547.19     99.60 o 
   3   9   2     2659.40     2679.21     46.19 o 
   4   9   2     2028.58     1960.26     38.74 o 
   5   9   2     1068.22     1103.41     32.57 o 
   6   9   2     4216.63     4199.45     68.19 o 
   7   9   2      410.20      463.00     29.03 o 
   8   9   2      294.44      316.18     47.01 o 
   9   9   2      183.85      177.00     58.92 o 
  10   9   2      142.00      175.16     33.57 o 
  11   9   2      440.87      491.46     41.76 o 
 -11  10   2        4.58      -18.63     26.69 o 
 -10  10   2       99.43      153.23     57.71 o 
  -9  10   2       15.84       29.10     24.30 o 
  -8  10   2       31.93       35.82     18.19 o 
  -7  10   2     1505.05     1599.66     38.92 o 
  -6  10   2       12.46      -15.17     15.17 o 
  -5  10   2     1499.32     1450.04     40.12 o 
  -4  10   2      166.17      194.65     21.11 o 
  -3  10   2       40.90       46.73     18.66 o 
  -2  10   2     1818.91     1727.15     86.31 o 
  -1  10   2     1057.49     1074.57     48.15 o 
   0  10   2     1561.26     1606.56     56.66 o 
   1  10   2      267.65      214.75     29.99 o 
   2  10   2     1248.62     1275.18     50.56 o 
   3  10   2     1736.65     1768.38     44.50 o 
   4  10   2      723.88      711.04     27.15 o 
   5  10   2      163.30      143.48     21.48 o 
   6  10   2       10.90        1.94     15.39 o 
   7  10   2       30.05        7.35     22.70 o 
   8  10   2      235.94      233.15     30.28 o 
   9  10   2      729.38      787.88    112.62 o 
  10  10   2      191.73      157.24     69.69 o 
 -10  11   2       19.91      -11.68     44.14 o 
  -9  11   2        3.41      -26.26     37.01 o 
  -8  11   2      404.60      423.17     37.77 o 
  -7  11   2        0.35      -10.57     14.60 o 
  -6  11   2       25.42       19.27     15.58 o 
  -5  11   2       57.64       48.16     21.70 o 
  -4  11   2        0.36       -0.65     18.44 o 
  -3  11   2        2.71       19.31     17.89 o 
  -2  11   2       37.90       35.06     25.30 o 
  -1  11   2        4.92        9.97     25.41 o 
   0  11   2        0.34        5.68     35.86 o 
   1  11   2        0.46      -18.27     23.36 o 
   2  11   2        9.37       10.66     24.50 o 
   3  11   2      507.79      499.43     30.80 o 
   4  11   2      164.82      129.19     18.53 o 
   5  11   2       20.38       -3.15     14.72 o 
   6  11   2      188.08      231.46     35.65 o 
   7  11   2        0.20      -20.16     20.16 o 
   8  11   2       41.93       14.21     23.22 o 
   9  11   2        0.44       -0.07     20.84 o 
  10  11   2       39.07       30.44     30.96 o 
 -10  12   2       77.60      118.35     38.98 o 
  -9  12   2       10.28      -17.45     34.78 o 
  -8  12   2        4.41      -15.33     15.33 o 
  -7  12   2      250.92      238.33     29.35 o 
  -6  12   2      173.29      214.26     19.70 o 
  -5  12   2      196.03      172.39     20.06 o 
  -4  12   2        8.48      -16.97     26.00 o 
  -3  12   2      694.28      670.57     32.73 o 
  -2  12   2      716.29      628.64     41.37 o 
  -1  12   2      143.05      115.53     29.13 o 
   0  12   2       18.28       -2.22     33.89 o 
   1  12   2      875.88      726.15     57.97 o 
   2  12   2       24.76      -14.88     25.23 o 
   3  12   2       99.06       72.53     21.06 o 
   4  12   2      172.18      158.00     24.01 o 
   5  12   2       24.11        0.56     14.82 o 
   6  12   2       17.64       11.74     14.77 o 
   7  12   2        7.56       -7.88     16.28 o 
   8  12   2       53.82       74.76     25.80 o 
   9  12   2      118.64      169.28     28.46 o 
  -9  13   2       55.38       97.59     41.28 o 
  -8  13   2       36.89       -4.05     22.10 o 
  -7  13   2       28.93       17.59     27.77 o 
  -6  13   2      842.62      871.31     35.41 o 
  -5  13   2       63.58       81.54     18.69 o 
  -4  13   2      191.05      174.43     22.08 o 
  -3  13   2       57.32       52.52     18.54 o 
  -2  13   2      587.31      564.80     38.63 o 
  -1  13   2      918.70      891.68     44.46 o 
   0  13   2      104.90      102.02     29.04 o 
   1  13   2      380.73      376.05     36.23 o 
   2  13   2      134.88      162.55     27.41 o 
   3  13   2      121.12      121.43     20.70 o 
   4  13   2      864.19      839.58     35.39 o 
   5  13   2        2.63       -8.45     20.76 o 
   6  13   2       74.81       92.89     18.92 o 
   7  13   2        0.86      -13.98     16.25 o 
   8  13   2      113.57      129.56     27.86 o 
   9  13   2      763.57      969.46    119.69 o 
  -8  14   2       59.41       54.42     23.78 o 
  -7  14   2       14.39      -15.71     15.71 o 
  -6  14   2      430.35      504.24     33.53 o 
  -5  14   2       33.26       37.98     22.60 o 
  -4  14   2       21.34        4.30     38.86 o 
  -3  14   2      688.52      698.82     40.43 o 
  -2  14   2        1.74      -20.36     20.81 o 
  -1  14   2      464.20      514.92     37.54 o 
   0  14   2        6.86      -21.66     21.66 o 
   1  14   2      112.07      142.96     28.26 o 
   2  14   2       22.28       26.19     22.70 o 
   3  14   2       21.28        5.91     17.42 o 
   4  14   2      198.52      164.41     21.87 o 
   5  14   2      232.20      215.15     42.48 o 
   6  14   2      266.04      352.21     27.15 o 
   7  14   2        0.79        0.51     16.24 o 
   8  14   2       67.99       71.21     24.25 o 
  -7  15   2      219.82      181.32     27.19 o 
  -6  15   2       83.73       48.44     27.07 o 
  -5  15   2      896.01      947.74     89.43 o 
  -4  15   2      105.39       79.48     23.13 o 
  -3  15   2      279.13      328.35     33.23 o 
  -2  15   2      250.95      219.08     29.82 o 
  -1  15   2      108.36       90.53     27.87 o 
   0  15   2      615.19      563.23     37.97 o 
   1  15   2      198.63      175.83     31.24 o 
   2  15   2       67.12        2.36     22.88 o 
   3  15   2       84.51       62.90     19.45 o 
   4  15   2       48.72       42.10     18.93 o 
   5  15   2       42.73       18.98     16.10 o 
   6  15   2       61.59       90.41     24.27 o 
   7  15   2        7.05       -5.00     16.58 o 
  -6  16   2        5.17       -2.87     20.32 o 
  -5  16   2        3.09      -18.17     18.17 o 
  -4  16   2       26.19      -16.01     19.66 o 
  -3  16   2        0.00       -8.71     19.90 o 
  -2  16   2       13.50      -39.49     39.49 o 
  -1  16   2       42.29      -12.13     22.54 o 
   0  16   2       17.77      -22.15     22.15 o 
   1  16   2       18.75      -11.44     29.43 o 
   2  16   2        4.65      -21.53     21.53 o 
   3  16   2        0.38      -14.90     14.90 o 
   4  16   2        3.09      -16.09     16.09 o 
   5  16   2        8.40        5.10     16.42 o 
   6  16   2      109.69      113.23     23.97 o 
  -5  17   2      366.77      441.34     35.25 o 
  -4  17   2        6.16        1.24     35.16 o 
  -3  17   2      257.59      365.74     33.63 o 
  -2  17   2      224.23      220.48     34.14 o 
  -1  17   2       16.61      -19.91     19.91 o 
   0  17   2      555.31      552.83     36.45 o 
   1  17   2        3.41      -19.61     19.61 o 
   2  17   2      319.24      383.78     32.92 o 
   3  17   2        0.58        3.23     21.49 o 
   4  17   2        3.56      -15.60     15.60 o 
   5  17   2      361.45      463.84     62.17 o 
  -3  18   2      126.38      187.37     28.47 o 
  -2  18   2       19.76        0.26     42.87 o 
  -1  18   2       48.87       42.33     23.02 o 
   0  18   2       18.25       16.97     22.37 o 
   1  18   2        1.96      -21.40     21.40 o 
   2  18   2      139.23      153.13     25.76 o 
 -13   1   3        6.39      -20.10     24.61 o 
 -12   1   3       41.55      -25.79     25.79 o 
 -11   1   3     2543.31     2437.71     81.12 o 
 -10   1   3       34.92       29.92     30.24 o 
  -9   1   3     2133.20     1961.34     71.08 o 
  -8   1   3       19.07       28.61     16.20 o 
  -7   1   3       42.82       61.81     17.30 o 
  -6   1   3    34646.50    35604.61    411.45 o 
  -5   1   3     2450.55     2559.97     47.00 o 
  -4   1   3    14160.41    14971.31    180.71 o 
  -3   1   3    67443.07    73329.70    820.53 o 
  -2   1   3       65.96      114.14     15.22 o 
  -1   1   3    23275.73    25748.74    406.10 o 
   0   1   3        1.73        9.55     11.66 o 
   1   1   3     1291.18     1572.14     26.06 o 
   2   1   3    11701.98    12767.11    175.92 o 
   3   1   3      336.19      432.59     19.80 o 
   4   1   3      616.00      504.80     14.74 o 
   5   1   3       27.99       17.73     10.21 o 
   6   1   3     4825.36     4278.78     74.80 o 
   7   1   3     2866.26     2783.69     83.71 o 
   8   1   3       78.91       36.85     33.72 o 
   9   1   3     1893.97     1724.38     68.31 o 
  10   1   3      355.21      327.67     78.35 o 
  11   1   3     1150.20     1086.14     55.53 o 
  12   1   3        2.10      -25.44     25.44 o 
 -13   2   3       55.29       17.10     50.19 o 
 -12   2   3        5.00      -17.99     25.71 o 
 -11   2   3      226.83      156.54     39.81 o 
 -10   2   3      272.82      255.89     37.65 o 
  -9   2   3     1161.69     1072.90     55.92 o 
  -8   2   3      334.39      361.54     23.10 o 
  -7   2   3      550.13      590.58     27.45 o 
  -6   2   3      230.56      240.30     19.85 o 
  -5   2   3     2410.24     2462.27     45.77 o 
  -4   2   3     1167.29     1283.20     31.89 o 
  -3   2   3       65.52       23.43     14.54 o 
  -2   2   3     3530.26     3692.24     62.91 o 
  -1   2   3      734.46      944.90     24.02 o 
   0   2   3       82.43      108.22     12.32 o 
   1   2   3     7180.66     7271.44     89.41 o 
   2   2   3      568.18      544.45     17.11 o 
   3   2   3      289.96      276.99     16.47 o 
   4   2   3     1188.22     1123.71     25.50 o 
   5   2   3        4.30       -5.57      9.22 o 
   6   2   3      170.70      209.59     20.79 o 
   7   2   3      746.86      750.44     79.11 o 
   8   2   3       17.33       32.80     48.73 o 
   9   2   3     1173.02     1103.88     55.68 o 
  10   2   3      119.83      137.83     34.20 o 
  11   2   3        2.50      -15.52     32.17 o 
  12   2   3      194.03      202.91     35.57 o 
 -13   3   3      283.90      255.56     50.32 o 
 -12   3   3      557.35      610.80     44.65 o 
 -11   3   3       70.84       44.89     29.55 o 
 -10   3   3      392.53      397.03     46.50 o 
  -9   3   3      763.37      722.58     48.91 o 
  -8   3   3      802.36      815.72     30.50 o 
  -7   3   3      890.76      839.96     30.41 o 
  -6   3   3     2730.48     2803.87     42.91 o 
  -5   3   3    32176.31    32955.41    381.09 o 
  -4   3   3     4350.70     4549.02     66.79 o 
  -3   3   3     3563.22     3483.20     54.72 o 
  -2   3   3      129.90      166.09     20.36 o 
  -1   3   3     1266.00     1174.19     49.91 o 
   0   3   3   112045.56   117492.91   1504.47 o 
   1   3   3      217.27      367.96     17.08 o 
   2   3   3      283.64      316.63     15.37 o 
   3   3   3     2930.02     2799.28     39.22 o 
   4   3   3      436.69      511.91     19.85 o 
   5   3   3     6484.00     6100.71    103.61 o 
   6   3   3       61.10       47.01     14.06 o 
   7   3   3     1875.35     1787.25     58.95 o 
   8   3   3     1578.67     1526.51     60.49 o 
   9   3   3        7.25      -29.32     32.42 o 
  10   3   3     3667.68     3615.01    204.85 o 
  11   3   3       42.76        1.62     37.07 o 
  12   3   3      116.20       54.27     30.56 o 
 -13   4   3       80.66        2.37     27.37 o 
 -12   4   3        1.78      -23.56     23.56 o 
 -11   4   3        3.10      -26.75     26.75 o 
 -10   4   3      668.59      628.43     44.81 o 
  -9   4   3      332.96      387.84     44.03 o 
  -8   4   3      988.50      964.86     31.60 o 
  -7   4   3      257.85      286.36     22.28 o 
  -6   4   3      541.06      603.10     35.51 o 
  -5   4   3      955.88      944.11     38.47 o 
  -4   4   3     8522.17     8867.38    114.78 o 
  -3   4   3      540.02      517.76     21.82 o 
  -2   4   3       21.27       14.04     12.26 o 
  -1   4   3     1109.94     1076.09     53.44 o 
   0   4   3    44934.28    47695.29    795.41 o 
   1   4   3     1006.79     1176.17     28.41 o 
   2   4   3      116.73       84.01     12.13 o 
   3   4   3     2468.95     2537.30     37.88 o 
   4   4   3       59.90       29.49     13.34 o 
   5   4   3      820.81      901.91     30.82 o 
   6   4   3     1183.87     1213.10     36.54 o 
   7   4   3      652.86      643.96     34.47 o 
   8   4   3     1123.01     1152.49     55.99 o 
   9   4   3       36.44       35.60     32.80 o 
  10   4   3       57.06       29.56     28.48 o 
  11   4   3       71.90       79.59     49.43 o 
  12   4   3      279.49      300.62     37.57 o 
 -12   5   3       42.27      -12.59     60.00 o 
 -11   5   3       84.66       50.84     28.21 o 
 -10   5   3        1.04      -13.71     28.24 o 
  -9   5   3     1320.97     1302.59     42.59 o 
  -8   5   3       80.79       46.92     17.16 o 
  -7   5   3       22.11      -10.86     15.72 o 
  -6   5   3      955.54      975.35     31.07 o 
  -5   5   3     2016.63     2010.77     35.04 o 
  -4   5   3     1443.83     1453.03     34.35 o 
  -3   5   3      275.02      299.57     17.60 o 
  -2   5   3      316.27      340.69     24.40 o 
  -1   5   3     6233.27     6635.19    229.25 o 
   0   5   3     9257.12     9144.21    134.50 o 
   1   5   3      740.55      716.21     25.18 o 
   2   5   3      114.72      113.17     12.82 o 
   3   5   3      133.05      150.29     13.61 o 
   4   5   3     2864.16     2931.28     43.92 o 
   5   5   3     2745.16     2811.49     63.66 o 
   6   5   3      258.38      263.79     19.95 o 
   7   5   3      509.74      540.06     32.14 o 
   8   5   3       71.55      113.84     48.67 o 
   9   5   3      188.50      182.71     43.57 o 
  10   5   3      266.27      286.83     44.46 o 
  11   5   3       13.01      -16.42     28.92 o 
  12   5   3        7.27      -30.20     39.43 o 
 -12   6   3      111.08       57.79     81.28 o 
 -11   6   3      200.51      139.58     31.54 o 
 -10   6   3      194.46      212.80     34.24 o 
  -9   6   3     2862.92     2631.89     60.85 o 
  -8   6   3      585.23      571.00     29.51 o 
  -7   6   3      493.52      487.46     25.49 o 
  -6   6   3      226.02      209.41     20.72 o 
  -5   6   3     2039.49     2061.72     36.45 o 
  -4   6   3     1739.39     1693.54     37.19 o 
  -3   6   3     3168.58     3071.44     51.55 o 
  -2   6   3     1964.05     1885.06     41.58 o 
  -1   6   3      715.83      770.95     37.51 o 
   0   6   3       74.88       78.92     17.77 o 
   1   6   3     6850.14     6953.40     93.36 o 
   2   6   3     9523.53     9792.08    124.91 o 
   3   6   3     4782.98     4601.04     61.18 o 
   4   6   3     1006.63      973.28     25.72 o 
   5   6   3       11.84       24.03     13.52 o 
   6   6   3     2265.26     2258.06     51.09 o 
   7   6   3     1658.74     1628.19     47.73 o 
   8   6   3      862.11      799.09     63.76 o 
   9   6   3       36.81      -10.06     26.20 o 
  10   6   3       33.45      -23.39     26.24 o 
  11   6   3      128.88      147.78     42.93 o 
  12   6   3      149.13      156.53     44.84 o 
 -12   7   3      131.76      151.56     88.35 o 
 -11   7   3      159.13      178.82     36.24 o 
 -10   7   3     2087.13     2076.36     95.80 o 
  -9   7   3       19.34       -4.35     17.13 o 
  -8   7   3     3355.81     3288.36     91.44 o 
  -7   7   3     6349.81     5968.28    103.01 o 
  -6   7   3       88.63       72.23     16.90 o 
  -5   7   3     4830.67     4506.44     70.45 o 
  -4   7   3     2527.37     2515.99     47.08 o 
  -3   7   3     2634.35     2467.53     45.85 o 
  -2   7   3    15786.52    15359.42    261.14 o 
  -1   7   3     5283.16     5048.68    103.86 o 
   0   7   3     2239.21     1872.75     60.00 o 
   1   7   3     8071.99     7962.23    137.79 o 
   2   7   3     8468.49     8415.76    131.55 o 
   3   7   3     5241.30     4980.51     66.32 o 
   4   7   3     4335.94     4461.91     61.41 o 
   5   7   3     9893.55     9618.31    280.31 o 
   6   7   3     1385.64     1378.10     36.67 o 
   7   7   3     3168.57     3079.01    116.12 o 
   8   7   3      528.41      596.76     58.22 o 
   9   7   3       11.27      -21.28     23.86 o 
  10   7   3      734.92      699.71     76.31 o 
  11   7   3       54.98       74.40     26.44 o 
 -12   8   3        7.17      -53.82     53.82 o 
 -11   8   3       19.89      -15.61     30.00 o 
 -10   8   3      428.51      490.91     41.29 o 
  -9   8   3       47.22       48.38     18.67 o 
  -8   8   3      402.44      440.24     24.50 o 
  -7   8   3      629.32      631.73     28.33 o 
  -6   8   3       33.50       47.38     17.26 o 
  -5   8   3      640.74      654.76     28.73 o 
  -4   8   3      257.78      294.54     21.38 o 
  -3   8   3        7.20        2.53     13.79 o 
  -2   8   3     4948.29     5143.82    107.68 o 
  -1   8   3      239.10      228.95     27.60 o 
   0   8   3      824.36      730.68     39.01 o 
   1   8   3     1173.39     1107.90     38.37 o 
   2   8   3     3897.09     3842.76     86.90 o 
   3   8   3     1679.98     1710.56     35.43 o 
   4   8   3      631.25      685.25     25.82 o 
   5   8   3        0.71        6.54     14.43 o 
   6   8   3      513.80      564.68     27.69 o 
   7   8   3     1490.45     1516.74    145.61 o 
   8   8   3      356.53      342.82     37.72 o 
   9   8   3       48.33       52.10     27.44 o 
  10   8   3       22.58       45.38     25.67 o 
  11   8   3       39.39       41.20     24.86 o 
 -11   9   3      196.25      268.72    108.54 o 
 -10   9   3      508.11      500.79     57.33 o 
  -9   9   3      148.99      184.27     22.74 o 
  -8   9   3       23.71        3.02     16.57 o 
  -7   9   3     1170.78     1198.69     34.56 o 
  -6   9   3      369.22      410.58     24.68 o 
  -5   9   3     3048.13     3030.77     55.28 o 
  -4   9   3      518.01      602.80     26.80 o 
  -3   9   3      602.21      669.97     30.81 o 
  -2   9   3     7144.70     6781.09    468.44 o 
  -1   9   3      535.02      483.23     34.46 o 
   0   9   3     3546.73     3376.43    222.82 o 
   1   9   3     1543.37     1523.96     55.74 o 
   2   9   3     1199.68     1311.16     43.05 o 
   3   9   3      675.90      644.46     26.67 o 
   4   9   3     1009.25      955.12     28.20 o 
   5   9   3     2391.94     2430.05     57.43 o 
   6   9   3     1410.10     1353.99     37.78 o 
   7   9   3        4.51       19.92     41.28 o 
   8   9   3       39.18       41.05     25.27 o 
   9   9   3      199.48      159.48     31.81 o 
  10   9   3      273.87      319.46     67.27 o 
  11   9   3       79.25       45.37     26.94 o 
 -11  10   3        6.18       -7.01     34.01 o 
 -10  10   3       95.41       93.72     26.57 o 
  -9  10   3      208.06      210.25     24.60 o 
  -8  10   3        4.34      -10.18     15.05 o 
  -7  10   3      234.44      285.30     26.07 o 
  -6  10   3      113.08      109.49     22.86 o 
  -5  10   3       54.22       58.04     17.77 o 
  -4  10   3       21.78       -1.67     15.98 o 
  -3  10   3       45.58       43.98     18.53 o 
  -2  10   3     1334.86     1295.43     54.84 o 
  -1  10   3      115.09      114.00     28.78 o 
   0  10   3      493.58      559.37     38.39 o 
   1  10   3     2887.12     2805.85     73.68 o 
   2  10   3      386.88      375.34     34.75 o 
   3  10   3      154.32      169.64     18.99 o 
   4  10   3       31.40       52.30     15.57 o 
   5  10   3      352.30      358.32     22.20 o 
   6  10   3      770.76      777.26     34.21 o 
   7  10   3       14.14        9.48     22.56 o 
   8  10   3      121.04      105.54     26.75 o 
   9  10   3       63.16       44.49     23.56 o 
  10  10   3        8.06      -18.31     20.88 o 
 -10  11   3        8.75      -32.23     32.23 o 
  -9  11   3      980.38     1081.23     46.25 o 
  -8  11   3      318.89      348.57     29.70 o 
  -7  11   3        0.55      -17.92     17.92 o 
  -6  11   3     3081.26     3285.41     59.70 o 
  -5  11   3       92.66       81.49     19.51 o 
  -4  11   3     3136.05     3091.94     96.71 o 
  -3  11   3      924.65      925.76     35.94 o 
  -2  11   3      110.36      101.42     27.51 o 
  -1  11   3     7320.09     6887.22    222.62 o 
   0  11   3       16.06       41.16     25.63 o 
   1  11   3     4732.69     4509.52    250.40 o 
   2  11   3     1644.12     1546.92     65.48 o 
   3  11   3      131.04      120.74     19.40 o 
   4  11   3     3130.87     3084.33     66.00 o 
   5  11   3       72.19       44.82     15.46 o 
   6  11   3     2358.39     2291.91    101.39 o 
   7  11   3       39.95       34.71     24.72 o 
   8  11   3       77.50       47.97     30.26 o 
   9  11   3     1122.14     1270.52    101.03 o 
  10  11   3        5.90       -7.97     53.82 o 
 -10  12   3        1.31      -11.34     34.52 o 
  -9  12   3       76.58       94.02     38.98 o 
  -8  12   3       42.99        8.02     22.63 o 
  -7  12   3       11.20        3.08     17.39 o 
  -6  12   3        0.20       -9.33     16.91 o 
  -5  12   3       45.41       60.44     23.16 o 
  -4  12   3      321.08      311.41     24.85 o 
  -3  12   3      229.25      256.42     24.61 o 
  -2  12   3      219.84      222.80     32.14 o 
  -1  12   3      698.84      645.43     41.09 o 
   0  12   3      106.13       80.52     27.01 o 
   1  12   3      708.63      681.45     42.36 o 
   2  12   3      134.59       91.14     27.67 o 
   3  12   3       69.56       45.79     20.35 o 
   4  12   3      689.15      779.61     29.83 o 
   5  12   3       46.46       40.39     18.19 o 
   6  12   3       25.37        1.30     18.71 o 
   7  12   3      130.35      136.09     26.60 o 
   8  12   3      119.17      152.20     39.43 o 
   9  12   3      175.85      272.20     78.60 o 
  -9  13   3        0.54      -19.75     34.91 o 
  -8  13   3       31.82        0.14     43.38 o 
  -7  13   3      176.57      223.74     23.86 o 
  -6  13   3      303.44      340.53     39.52 o 
  -5  13   3      419.01      420.88     35.35 o 
  -4  13   3        5.10        9.09     24.40 o 
  -3  13   3        9.70       -3.23     21.26 o 
  -2  13   3      689.46      601.72     39.31 o 
  -1  13   3       34.78       12.55     24.40 o 
   0  13   3      381.46      362.69     66.12 o 
   1  13   3       71.39       22.56     25.16 o 
   2  13   3      420.96      327.19     32.25 o 
   3  13   3      179.59      142.55     28.11 o 
   4  13   3      233.35      234.65     24.01 o 
   5  13   3      466.53      434.68     24.12 o 
   6  13   3      135.72      164.70     22.08 o 
   7  13   3       38.46       52.62     23.44 o 
   8  13   3       41.25       55.61     26.50 o 
   9  13   3      109.93      117.35     28.73 o 
  -8  14   3      106.04      142.82     26.91 o 
  -7  14   3       12.65        2.74     17.84 o 
  -6  14   3        5.05      -19.72     19.72 o 
  -5  14   3      189.43      164.40     26.84 o 
  -4  14   3      140.43      164.98     37.33 o 
  -3  14   3      475.30      466.44     37.31 o 
  -2  14   3      268.30      257.49     55.93 o 
  -1  14   3        4.21      -22.80     22.80 o 
   0  14   3      299.03      279.99     33.13 o 
   1  14   3       94.03       95.07     26.26 o 
   2  14   3      224.27      209.38     29.23 o 
   3  14   3       59.21       32.29     31.84 o 
   4  14   3       36.95       13.52     15.95 o 
   5  14   3      178.78      183.03     21.95 o 
   6  14   3        0.54      -20.30     21.70 o 
   7  14   3      205.06      177.51     29.53 o 
   8  14   3       13.48        6.88     20.85 o 
  -7  15   3      110.30      121.35     22.83 o 
  -6  15   3       43.73        9.67     20.91 o 
  -5  15   3      297.49      264.81     29.76 o 
  -4  15   3      230.10      180.92     28.31 o 
  -3  15   3      306.76      379.02     34.40 o 
  -2  15   3      410.14      499.36     47.39 o 
  -1  15   3      418.21      383.47     54.08 o 
   0  15   3      344.82      400.39     35.00 o 
   1  15   3       20.94       -1.92     23.14 o 
   2  15   3      320.76      324.35     32.25 o 
   3  15   3      143.73      149.49     24.67 o 
   4  15   3      167.54      153.45     23.80 o 
   5  15   3      649.49      664.49     30.61 o 
   6  15   3      109.88      135.29     34.78 o 
   7  15   3      261.28      288.95     55.80 o 
  -6  16   3        4.29      -18.40     18.40 o 
  -5  16   3       14.40       -7.77     20.31 o 
  -4  16   3      302.26      278.18     65.10 o 
  -3  16   3      149.80      149.70     26.54 o 
  -2  16   3      358.80      366.84     43.57 o 
  -1  16   3        0.61        0.94     35.54 o 
   0  16   3        2.05        2.87     46.44 o 
   1  16   3      141.80      138.71     73.57 o 
   2  16   3      139.71      129.37     27.43 o 
   3  16   3      236.76      227.05     30.14 o 
   4  16   3       16.30       18.14     17.54 o 
   5  16   3       22.09       -4.58     26.00 o 
   6  16   3       81.44       89.95     37.39 o 
  -5  17   3       32.90       22.41     21.91 o 
  -4  17   3        8.59       -5.74     29.75 o 
  -3  17   3       99.76      116.72     47.33 o 
  -2  17   3      189.13      158.57     28.54 o 
  -1  17   3        3.84      -19.92     19.92 o 
   0  17   3      132.36      138.34     26.53 o 
   1  17   3        9.07       10.80     22.40 o 
   2  17   3       58.77       39.15     43.38 o 
   3  17   3       67.16        0.03     20.58 o 
   4  17   3      107.27      132.11     20.55 o 
  -3  18   3      103.49       57.51     24.09 o 
  -2  18   3       69.53       74.65     33.57 o 
  -1  18   3        0.06      -15.32     28.15 o 
   0  18   3        5.61        6.92     21.11 o 
   1  18   3       43.31       13.48     21.74 o 
   2  18   3      149.13      168.44     33.76 o 
 -13   0   4      568.11      514.17     61.66 o 
 -12   0   4       10.02       10.83     37.20 o 
 -11   0   4      104.29       87.90     43.06 o 
 -10   0   4     3081.91     3228.34    130.45 o 
  -9   0   4     1716.42     1707.64     57.30 o 
  -8   0   4     3812.84     3737.40     93.70 o 
  -7   0   4      857.06      841.04     49.43 o 
  -6   0   4     6531.54     6661.26    132.09 o 
  -5   0   4    48453.23    49889.01    801.75 o 
  -4   0   4      481.57      495.36     35.17 o 
  -3   0   4    10795.24    11471.17    197.91 o 
  -2   0   4    28468.80    29424.17    658.89 o 
  -1   0   4       40.69       49.94     18.47 o 
   0   0   4    10756.68    11517.88    191.06 o 
   1   0   4      937.28      991.62     28.04 o 
   2   0   4    35860.66    38010.79    882.22 o 
   3   0   4     2832.73     2996.87    103.06 o 
   4   0   4      788.25      731.25     56.69 o 
   5   0   4     3907.15     3507.34    125.10 o 
   6   0   4      133.50      108.41     42.68 o 
   7   0   4    11103.59    10918.61    303.58 o 
   8   0   4      152.39      162.81     56.56 o 
   9   0   4      888.00      731.25     71.34 o 
  10   0   4      555.20      626.92     68.16 o 
  11   0   4       56.31       26.37     43.19 o 
  12   0   4      418.61      437.61     63.95 o 
 -13   1   4      719.62      740.43     47.78 o 
 -12   1   4       10.52       -9.04     27.79 o 
 -11   1   4      366.53      326.03     49.81 o 
 -10   1   4      145.88      106.32     44.97 o 
  -9   1   4      468.41      439.84     25.15 o 
  -8   1   4     3129.90     2973.44     55.03 o 
  -7   1   4      109.65      112.89     18.65 o 
  -6   1   4      334.11      351.33     26.38 o 
  -5   1   4     2376.68     2212.40     42.90 o 
  -4   1   4       39.50       29.50     15.23 o 
  -3   1   4      862.24      908.38     29.42 o 
  -2   1   4     5669.04     5777.39     75.99 o 
  -1   1   4      447.77      373.33     19.69 o 
   0   1   4    10042.13     9689.23    226.57 o 
   1   1   4     5005.95     5120.53    100.27 o 
   2   1   4     3950.74     4245.27     67.55 o 
   3   1   4        1.54       30.92     21.85 o 
   4   1   4      864.28      796.53     22.34 o 
   5   1   4        2.29        3.33     25.54 o 
   6   1   4     3888.46     3609.21     93.72 o 
   7   1   4     1798.17     1691.96     82.11 o 
   8   1   4      514.05      607.33     54.46 o 
   9   1   4      387.37      462.32     60.96 o 
  10   1   4       46.41       21.78     34.33 o 
  11   1   4      177.44      133.98     35.37 o 
  12   1   4       35.82      -20.25     26.20 o 
 -13   2   4       83.03        6.52     27.19 o 
 -12   2   4       64.30       52.65     28.66 o 
 -11   2   4      432.22      408.79     43.89 o 
 -10   2   4      171.68      165.09     34.14 o 
  -9   2   4       27.61       20.58     16.46 o 
  -8   2   4      683.86      670.31     28.71 o 
  -7   2   4      183.15      216.54     20.99 o 
  -6   2   4     6833.99     7276.69    180.35 o 
  -5   2   4     2462.41     2587.12     48.04 o 
  -4   2   4     6041.78     5987.75     82.61 o 
  -3   2   4     4521.91     5065.11     71.19 o 
  -2   2   4     5048.01     5054.06     80.44 o 
  -1   2   4       82.28      159.49     17.77 o 
   0   2   4     2513.02     2562.16     46.55 o 
   1   2   4     1227.88     1284.98     33.71 o 
   2   2   4      917.17      913.38     20.79 o 
   3   2   4       88.60      120.59     10.18 o 
   4   2   4     6170.30     6445.56     82.92 o 
   5   2   4        8.94        0.44      7.90 o 
   6   2   4     2211.33     2052.32     48.32 o 
   7   2   4     1193.55     1148.90     56.31 o 
   8   2   4      382.54      484.09     48.27 o 
   9   2   4      947.92      883.33     52.89 o 
  10   2   4      183.35      120.84     34.73 o 
  11   2   4      248.67      251.24     59.11 o 
  12   2   4        1.81      -19.72     31.28 o 
 -13   3   4       62.35       16.31     27.18 o 
 -12   3   4       75.95       49.87     28.32 o 
 -11   3   4      295.02      315.23     37.82 o 
 -10   3   4        8.12      -15.84     26.69 o 
  -9   3   4       21.16        7.54     16.99 o 
  -8   3   4     1567.08     1581.27     39.09 o 
  -7   3   4      102.34       83.73     18.36 o 
  -6   3   4     7650.94     7476.57    102.51 o 
  -5   3   4      947.51      957.71     35.45 o 
  -4   3   4     1462.93     1622.94     36.21 o 
  -3   3   4     3113.15     2939.61     48.26 o 
  -2   3   4     4814.26     4538.22     75.51 o 
  -1   3   4    40602.77    42430.06    552.26 o 
   0   3   4       54.94       82.84     16.16 o 
   1   3   4     3918.48     4242.59     59.05 o 
   2   3   4      114.19      165.34     12.28 o 
   3   3   4      919.30      924.30     21.43 o 
   4   3   4    21626.26    22145.61    247.68 o 
   5   3   4        7.08        0.42      9.39 o 
   6   3   4     3216.92     3381.45    115.70 o 
   7   3   4      433.68      400.41     29.08 o 
   8   3   4      151.87      154.32     24.93 o 
   9   3   4     1377.82     1408.97     50.03 o 
  10   3   4        1.05       -3.36     31.91 o 
  11   3   4      225.97      250.57     37.77 o 
  12   3   4       68.98      -16.19     29.87 o 
 -13   4   4        0.22      -29.81     29.81 o 
 -12   4   4        6.14      -24.46     24.46 o 
 -11   4   4      160.78      120.27     32.35 o 
 -10   4   4       11.73        2.92     27.84 o 
  -9   4   4       34.93       28.20     16.16 o 
  -8   4   4       41.21       33.03     16.98 o 
  -7   4   4       48.89       34.49     20.60 o 
  -6   4   4     1074.70     1086.03     32.42 o 
  -5   4   4     2019.24     1993.92     41.50 o 
  -4   4   4     5861.79     6148.74     85.56 o 
  -3   4   4        7.16        2.31     12.60 o 
  -2   4   4       15.14       16.64     11.20 o 
  -1   4   4     8715.52     8864.57    195.47 o 
   0   4   4    24571.46    25618.24    479.71 o 
   1   4   4      191.78      271.89     16.75 o 
   2   4   4     4244.90     4401.61     98.94 o 
   3   4   4     3575.83     3653.30     49.49 o 
   4   4   4     1798.11     1821.10     40.53 o 
   5   4   4     4355.61     4363.44     63.57 o 
   6   4   4     1740.54     1666.73     61.07 o 
   7   4   4        2.89       -5.06     19.71 o 
   8   4   4     1498.89     1504.15     47.06 o 
   9   4   4     2189.39     1970.83    142.30 o 
  10   4   4       43.56       42.10     29.62 o 
  11   4   4      349.85      346.45     40.26 o 
  12   4   4        2.75      -14.63     28.66 o 
 -12   5   4      387.87      356.20    134.02 o 
 -11   5   4       85.05       32.39     38.54 o 
 -10   5   4      945.05     1021.89     51.25 o 
  -9   5   4      481.21      467.37     29.95 o 
  -8   5   4       59.62       37.18     17.89 o 
  -7   5   4     1894.57     1746.55     35.76 o 
  -6   5   4      105.59      113.31     16.24 o 
  -5   5   4     7195.52     7190.83     98.66 o 
  -4   5   4     2881.67     2965.15     50.64 o 
  -3   5   4     2596.29     2742.49     46.45 o 
  -2   5   4     1521.02     1433.23     32.66 o 
  -1   5   4       45.22       54.09     17.42 o 
   0   5   4    58508.39    62213.79    813.39 o 
   1   5   4     1841.93     1720.81     35.07 o 
   2   5   4      231.48      267.63     15.36 o 
   3   5   4     8907.91     9231.06    105.76 o 
   4   5   4     1459.42     1577.84     31.15 o 
   5   5   4    10390.06    10523.50    172.33 o 
   6   5   4      221.35      233.86     19.35 o 
   7   5   4       40.84       43.62     20.82 o 
   8   5   4     2589.74     2547.91    115.13 o 
   9   5   4      240.61      255.51     65.74 o 
  10   5   4      649.96      627.26     63.89 o 
  11   5   4      199.62      243.39     37.38 o 
  12   5   4       83.76       51.32     44.33 o 
 -12   6   4        1.55       54.91     37.20 o 
 -11   6   4       26.62       31.61     27.45 o 
 -10   6   4      135.86      119.86     68.98 o 
  -9   6   4      638.62      622.65     31.97 o 
  -8   6   4      298.39      307.47     32.57 o 
  -7   6   4      190.20      221.82     24.70 o 
  -6   6   4     1428.13     1340.07     35.76 o 
  -5   6   4      929.91      901.33     29.06 o 
  -4   6   4       36.73       17.94     13.74 o 
  -3   6   4     1500.95     1627.26     35.67 o 
  -2   6   4     1288.38     1344.47     34.43 o 
  -1   6   4     3029.86     2962.58     98.60 o 
   0   6   4      209.37      147.43     19.33 o 
   1   6   4      595.11      621.31     25.42 o 
   2   6   4      238.33      240.69     18.23 o 
   3   6   4        7.10       -8.57     12.04 o 
   4   6   4       18.61       28.85     12.96 o 
   5   6   4      634.43      747.18     24.61 o 
   6   6   4     1747.75     1725.83     46.49 o 
   7   6   4      243.49      287.50     40.30 o 
   8   6   4       16.58        2.82     25.46 o 
   9   6   4       46.72       53.92     28.52 o 
  10   6   4        2.62      -22.81     22.81 o 
  11   6   4       43.17       -5.37     24.75 o 
 -12   7   4      170.29      162.85     43.76 o 
 -11   7   4      342.02      299.78     72.93 o 
 -10   7   4      239.68      287.64     36.86 o 
  -9   7   4      322.79      325.32     38.66 o 
  -8   7   4        3.46      -15.14     15.56 o 
  -7   7   4      429.53      438.84     25.23 o 
  -6   7   4      954.24      866.29     30.52 o 
  -5   7   4      582.36      668.63     27.18 o 
  -4   7   4       23.01       43.01     14.85 o 
  -3   7   4      446.01      570.90     23.52 o 
  -2   7   4      100.45       73.12     22.88 o 
  -1   7   4    16522.00    16608.52    280.19 o 
   0   7   4       78.01      104.94     20.05 o 
   1   7   4        3.89       12.52     14.83 o 
   2   7   4        2.27        0.23     14.83 o 
   3   7   4     1566.07     1443.63     32.18 o 
   4   7   4     4614.87     4674.73     63.64 o 
   5   7   4      735.18      799.32     26.45 o 
   6   7   4        6.38      -14.56     21.75 o 
   7   7   4      244.71      251.89     34.48 o 
   8   7   4       12.99        2.51     25.17 o 
   9   7   4      232.23      176.87     31.10 o 
  10   7   4       14.37        8.16     24.67 o 
  11   7   4       60.31       60.95     27.60 o 
 -12   8   4       95.90       30.45     27.90 o 
 -11   8   4      313.54      384.89     70.83 o 
 -10   8   4        5.66       29.01     30.38 o 
  -9   8   4     1113.44     1031.90     38.14 o 
  -8   8   4        9.51        9.99     19.37 o 
  -7   8   4      513.63      522.16     26.25 o 
  -6   8   4     1403.44     1346.34     36.89 o 
  -5   8   4       54.61       48.28     17.24 o 
  -4   8   4       38.24       17.31     15.76 o 
  -3   8   4      602.64      586.99     24.78 o 
  -2   8   4      756.94      691.78     64.40 o 
  -1   8   4      446.50      418.60     35.10 o 
   0   8   4       87.09      136.41     24.40 o 
   1   8   4     2869.64     2696.49     58.15 o 
   2   8   4     3585.96     3487.70     58.56 o 
   3   8   4      363.48      382.68     20.81 o 
   4   8   4     1262.34     1223.88     31.44 o 
   5   8   4       91.54      118.43     19.48 o 
   6   8   4     2113.51     2122.33     46.11 o 
   7   8   4      231.47      252.97     33.78 o 
   8   8   4       17.43      -22.18     39.05 o 
   9   8   4        2.27      -11.15     23.78 o 
  10   8   4        3.03      -20.63     20.63 o 
  11   8   4      142.47      162.57     33.70 o 
 -11   9   4      138.98      184.75     79.05 o 
 -10   9   4      145.89      145.20     30.24 o 
  -9   9   4     1708.32     1675.37     47.68 o 
  -8   9   4      870.87      871.81     30.35 o 
  -7   9   4      465.38      474.63     25.56 o 
  -6   9   4      855.29      854.05     36.83 o 
  -5   9   4      340.36      339.73     23.49 o 
  -4   9   4     1662.23     1704.67     39.99 o 
  -3   9   4     2236.06     2107.30     49.17 o 
  -2   9   4      610.97      629.31     40.06 o 
  -1   9   4      536.62      480.57     35.69 o 
   0   9   4      933.75      987.04     58.54 o 
   1   9   4     1651.66     1531.01     45.68 o 
   2   9   4     5036.21     5089.00     77.98 o 
   3   9   4      327.13      371.81     21.66 o 
   4   9   4     1625.78     1550.17     35.37 o 
   5   9   4        6.72       -5.95     14.67 o 
   6   9   4     1191.34     1230.86     35.77 o 
   7   9   4      225.50      225.75     32.29 o 
   8   9   4      132.07       86.63     36.31 o 
   9   9   4       62.62       20.98     41.66 o 
  10   9   4        6.56       -9.67     22.96 o 
 -11  10   4        6.86       39.75     35.42 o 
 -10  10   4      528.48      626.79     62.55 o 
  -9  10   4       68.15       90.39     24.36 o 
  -8  10   4      383.06      420.82     23.68 o 
  -7  10   4       67.85       55.39     15.87 o 
  -6  10   4        6.29       29.30     16.18 o 
  -5  10   4      938.62      886.43     31.19 o 
  -4  10   4      826.95      835.23     31.29 o 
  -3  10   4     1904.20     1829.23     53.11 o 
  -2  10   4      383.16      391.91     53.06 o 
  -1  10   4      254.73      261.00     31.18 o 
   0  10   4     5893.28     5789.78    144.28 o 
   1  10   4       45.13       30.07     26.19 o 
   2  10   4     2646.95     2654.84     61.37 o 
   3  10   4      715.89      616.72     25.72 o 
   4  10   4      410.29      465.78     23.80 o 
   5  10   4     1215.06     1182.86     31.24 o 
   6  10   4      390.83      462.42     38.32 o 
   7  10   4      414.47      508.80     39.44 o 
   8  10   4        7.25       -2.80     21.85 o 
   9  10   4       90.08      120.57     58.86 o 
  10  10   4      394.83      477.36    104.66 o 
 -10  11   4       14.70       61.53     40.51 o 
  -9  11   4       23.36        7.51     20.08 o 
  -8  11   4      119.20      147.62     21.12 o 
  -7  11   4        4.19       -5.35     16.90 o 
  -6  11   4       39.62       71.04     20.61 o 
  -5  11   4      298.36      324.30     23.35 o 
  -4  11   4        0.70      -16.71     16.71 o 
  -3  11   4       19.63       -4.72     20.87 o 
  -2  11   4       29.95       40.36     25.06 o 
  -1  11   4      135.26      175.19     30.13 o 
   0  11   4     1160.71     1075.32     53.38 o 
   1  11   4      597.54      601.73     41.47 o 
   2  11   4      395.71      495.33     49.30 o 
   3  11   4        5.09       -9.19     15.90 o 
   4  11   4      330.51      353.79     21.91 o 
   5  11   4       97.42       85.32     16.17 o 
   6  11   4       23.75       50.85     18.33 o 
   7  11   4      187.03      184.67     29.32 o 
   8  11   4      240.46      230.33     44.21 o 
   9  11   4       19.73       12.66     22.15 o 
  10  11   4       29.74       42.72     38.28 o 
 -10  12   4      170.80      255.17     50.70 o 
  -9  12   4      180.89      198.68     26.94 o 
  -8  12   4       64.82       29.41     16.75 o 
  -7  12   4      178.72      163.00     22.97 o 
  -6  12   4       35.16       59.19     19.77 o 
  -5  12   4     1423.48     1388.47     95.42 o 
  -4  12   4      336.58      333.85     32.82 o 
  -3  12   4       62.87       30.55     32.87 o 
  -2  12   4      350.04      339.19     34.73 o 
  -1  12   4      801.53      768.91     51.21 o 
   0  12   4      197.02      202.73     30.45 o 
   1  12   4      315.69      392.18     36.12 o 
   2  12   4       21.91        4.55     27.16 o 
   3  12   4       44.00       72.67     19.83 o 
   4  12   4       89.99       55.38     17.44 o 
   5  12   4      368.50      447.40     22.22 o 
   6  12   4        6.12       15.76     16.77 o 
   7  12   4      199.43      205.27     28.64 o 
   8  12   4       18.03        5.41     45.42 o 
   9  12   4        2.23       -2.07     26.69 o 
  -9  13   4       40.67       27.13     22.38 o 
  -8  13   4      119.20      160.33     22.81 o 
  -7  13   4        6.15      -16.89     16.89 o 
  -6  13   4      506.98      542.31     34.91 o 
  -5  13   4       84.73       86.34     25.67 o 
  -4  13   4      199.95      245.74     58.54 o 
  -3  13   4      517.13      544.46     38.23 o 
  -2  13   4       93.61       87.44     28.25 o 
  -1  13   4      953.82      944.85     46.29 o 
   0  13   4       24.92      -26.18     26.18 o 
   1  13   4      261.81      252.93     31.07 o 
   2  13   4      233.92      283.92     32.20 o 
   3  13   4       14.41      -25.45     25.45 o 
   4  13   4     1921.02     1819.43     75.51 o 
   5  13   4      126.34      126.35     17.92 o 
   6  13   4        7.06       20.05     17.47 o 
   7  13   4      179.19      227.64     29.20 o 
   8  13   4       19.46      -16.54     30.70 o 
  -8  14   4       44.39       78.31     22.05 o 
  -7  14   4       22.65       23.46     20.30 o 
  -6  14   4      145.23      139.16     24.25 o 
  -5  14   4       10.83       -5.72     21.10 o 
  -4  14   4      429.07      469.41     72.81 o 
  -3  14   4      139.13      117.22     43.19 o 
  -2  14   4      396.25      460.48     37.49 o 
  -1  14   4        5.67      -24.43     26.56 o 
   0  14   4       88.52       41.63     23.14 o 
   1  14   4      187.61      227.02     44.59 o 
   2  14   4      358.30      285.24     43.70 o 
   3  14   4      172.12      141.84     22.86 o 
   4  14   4        9.35       -1.51     32.13 o 
   5  14   4       27.66      -14.10     20.25 o 
   6  14   4      185.94      233.76     43.00 o 
   7  14   4       13.98       29.36     33.70 o 
   8  14   4       81.60      120.79     66.63 o 
  -7  15   4      385.88      467.63     50.07 o 
  -6  15   4       36.01       13.20     24.46 o 
  -5  15   4      433.14      517.55     37.07 o 
  -4  15   4      226.73      194.91     49.37 o 
  -3  15   4       53.24       29.88     22.96 o 
  -2  15   4      789.91      830.97     44.00 o 
  -1  15   4       36.76       41.11     24.45 o 
   0  15   4      237.02      242.39     41.21 o 
   1  15   4      201.67      148.75     27.51 o 
   2  15   4       11.18        0.84     25.80 o 
   3  15   4      412.18      493.65     30.31 o 
   4  15   4        4.09      -14.87     14.87 o 
   5  15   4      130.43      176.16     21.72 o 
   6  15   4        4.54       12.26     21.34 o 
   7  15   4       15.59       19.97     38.79 o 
  -6  16   4        0.05      -23.67     36.31 o 
  -5  16   4        1.64       -7.73     19.60 o 
  -4  16   4       10.87       10.35     20.44 o 
  -3  16   4       30.44       -4.59     29.43 o 
  -2  16   4       96.56      105.69     26.35 o 
  -1  16   4       10.81      -30.79     33.82 o 
   0  16   4       64.62       57.61     25.42 o 
   1  16   4       29.99        4.14     23.57 o 
   2  16   4        3.02      -18.42     18.42 o 
   3  16   4        1.67      -27.88     37.24 o 
   4  16   4       28.02        7.23     16.06 o 
   5  16   4       31.24       31.14     31.21 o 
   6  16   4        2.64       -6.02     19.50 o 
  -5  17   4      283.62      346.12     32.41 o 
  -4  17   4       79.52       66.97     25.21 o 
  -3  17   4        9.81      -40.00     45.10 o 
  -2  17   4      694.39      767.99     41.22 o 
  -1  17   4       22.43      -21.83     41.91 o 
   0  17   4      278.10      277.29     65.04 o 
   1  17   4       69.66       56.05     22.74 o 
   2  17   4        8.73       -7.69     28.35 o 
   3  17   4      131.72      139.48     21.44 o 
   4  17   4       50.90       19.74     16.69 o 
  -3  18   4        2.92      -19.56     19.56 o 
  -2  18   4       79.80      111.91     79.81 o 
  -1  18   4      218.75      253.48     31.46 o 
   0  18   4        0.21       -4.05     47.84 o 
   1  18   4       93.44       79.01     24.76 o 
   2  18   4        0.73      -19.47     19.47 o 
 -13   1   5      125.37      106.28     29.83 o 
 -12   1   5      848.68      796.85     47.86 o 
 -11   1   5      657.68      638.77     44.50 o 
 -10   1   5      556.88      617.79     46.74 o 
  -9   1   5     4124.26     3694.12     99.04 o 
  -8   1   5     3362.00     3268.57     63.33 o 
  -7   1   5      760.97      672.17     28.98 o 
  -6   1   5      527.44      558.25     26.30 o 
  -5   1   5     5385.84     5361.12     78.00 o 
  -4   1   5     4662.61     4844.99     70.52 o 
  -3   1   5     2426.30     2218.05     40.73 o 
  -2   1   5       35.42        7.21     16.50 o 
  -1   1   5     1250.85     1040.55     30.14 o 
   0   1   5     2000.14     2124.90     40.45 o 
   1   1   5     2082.01     2208.65     31.85 o 
   2   1   5    22713.20    23262.84    335.42 o 
   3   1   5       10.66       14.59      9.29 o 
   4   1   5      655.06      686.76     67.46 o 
   5   1   5     1172.61     1323.53     53.51 o 
   6   1   5      226.99      238.49     34.35 o 
   7   1   5     2716.24     2643.43    102.74 o 
   8   1   5      554.62      549.52     48.23 o 
   9   1   5      151.51      203.09     61.72 o 
  10   1   5      148.32      156.13     44.08 o 
  11   1   5      194.10      149.56     34.23 o 
  12   1   5      100.74       57.89     54.78 o 
 -13   2   5       92.35       80.65     30.19 o 
 -12   2   5      876.88      809.28     86.37 o 
 -11   2   5       33.93       34.34     31.73 o 
 -10   2   5     1783.38     1765.51     66.20 o 
  -9   2   5       39.99        9.34     17.43 o 
  -8   2   5     1626.90     1714.16     41.57 o 
  -7   2   5     2960.84     2735.23     71.47 o 
  -6   2   5     8262.95     8638.13    170.10 o 
  -5   2   5    36129.96    34897.24   1886.94 o 
  -4   2   5      842.93      883.23     28.07 o 
  -3   2   5    22704.94    23204.28    270.33 o 
  -2   2   5      367.65      443.42     23.61 o 
  -1   2   5     6204.97     6208.69     94.28 o 
   0   2   5    33616.91    36900.77    480.53 o 
   1   2   5        9.41       15.77     10.71 o 
   2   2   5     8079.00     8361.77     93.03 o 
   3   2   5     1430.81     1231.05     22.88 o 
   4   2   5     4190.30     4219.94     64.86 o 
   5   2   5     8830.36     8398.76    126.48 o 
   6   2   5      101.81      113.67     32.35 o 
   7   2   5     5921.62     5766.15    287.15 o 
   8   2   5      501.74      535.53     47.63 o 
   9   2   5      150.77      135.41     33.55 o 
  10   2   5     1594.04     1650.59     65.25 o 
  11   2   5       53.93        5.20     31.48 o 
  12   2   5      347.77      433.88     44.14 o 
 -13   3   5       83.88       61.18     83.32 o 
 -12   3   5       55.67       37.56     29.68 o 
 -11   3   5        5.58      -26.43     26.43 o 
 -10   3   5      224.05      152.00     33.56 o 
  -9   3   5      251.86      274.03     22.66 o 
  -8   3   5        7.67      -13.16     16.15 o 
  -7   3   5      104.38      101.08     18.72 o 
  -6   3   5      530.34      567.77     26.34 o 
  -5   3   5      232.35      251.84     19.76 o 
  -4   3   5      600.84      559.68     24.02 o 
  -3   3   5     1329.18     1313.79     42.97 o 
  -2   3   5     1926.50     2111.30     41.87 o 
  -1   3   5      274.07      292.86     22.66 o 
   0   3   5    10630.33    12068.40    213.65 o 
   1   3   5       20.12       54.12     12.71 o 
   2   3   5     4798.02     5034.76     61.42 o 
   3   3   5       20.36        0.63      9.20 o 
   4   3   5     1585.82     1713.78     30.86 o 
   5   3   5        6.67       14.32      8.96 o 
   6   3   5      448.40      486.93     51.16 o 
   7   3   5     2137.48     2052.58     62.66 o 
   8   3   5     1268.38     1271.41     47.62 o 
   9   3   5       93.82       48.50     20.82 o 
  10   3   5        5.52       -0.56     47.46 o 
  11   3   5       31.01        8.07     27.71 o 
  12   3   5        8.81      -25.93     25.93 o 
 -13   4   5        1.77      -16.24     25.64 o 
 -12   4   5        0.28      -23.87     23.87 o 
 -11   4   5      909.12      874.39     50.08 o 
 -10   4   5      623.59      558.37     92.87 o 
  -9   4   5     2220.16     2139.14     45.68 o 
  -8   4   5       77.43       31.30     17.95 o 
  -7   4   5      234.16      267.91     22.69 o 
  -6   4   5     4370.61     4174.94     66.67 o 
  -5   4   5     5404.39     5247.76     94.22 o 
  -4   4   5     7641.92     7547.08    101.22 o 
  -3   4   5     1110.67     1188.74     29.86 o 
  -2   4   5     3500.70     3632.31     67.16 o 
  -1   4   5      233.98      189.09     22.08 o 
   0   4   5    42865.10    44356.65    577.90 o 
   1   4   5     1570.10     1724.80     34.25 o 
   2   4   5     1518.97     1520.62     28.61 o 
   3   4   5      379.55      400.60     17.72 o 
   4   4   5     3978.83     3826.41     57.21 o 
   5   4   5     7606.85     7664.61    140.56 o 
   6   4   5     3014.71     3029.45     94.20 o 
   7   4   5      264.43      303.30     27.67 o 
   8   4   5       26.63        8.84     27.52 o 
   9   4   5     1583.33     1546.10     81.28 o 
  10   4   5      382.86      397.44     73.57 o 
  11   4   5      523.97      575.27     44.73 o 
  12   4   5        1.67       10.28     48.54 o 
 -12   5   5       39.97       14.79     25.80 o 
 -11   5   5       35.40      -26.69     27.45 o 
 -10   5   5       48.39        8.15     28.25 o 
  -9   5   5     1794.29     1736.08     40.97 o 
  -8   5   5      206.95      197.02     21.51 o 
  -7   5   5        7.49        9.95     17.32 o 
  -6   5   5     1729.74     1680.40     39.65 o 
  -5   5   5      178.66      224.61     20.00 o 
  -4   5   5     1397.22     1503.54     31.21 o 
  -3   5   5      260.35      317.34     19.03 o 
  -2   5   5     4703.63     4847.81     76.91 o 
  -1   5   5     6448.53     7015.89    108.89 o 
   0   5   5     3956.80     4207.26     91.25 o 
   1   5   5      404.04      395.24     19.47 o 
   2   5   5       31.06       43.42     12.03 o 
   3   5   5        5.20       11.80     12.06 o 
   4   5   5        4.72       -0.19     11.43 o 
   5   5   5      961.49     1037.69     57.30 o 
   6   5   5     1468.25     1474.17     84.57 o 
   7   5   5      180.72      227.21     34.85 o 
   8   5   5        2.65        8.82     19.62 o 
   9   5   5        2.14       -8.52     25.03 o 
  10   5   5       17.44       -5.87     36.63 o 
  11   5   5        5.65        7.16     24.84 o 
  12   5   5       27.15      -12.51     24.85 o 
 -12   6   5      114.53       98.03     27.68 o 
 -11   6   5      721.38      764.00     52.49 o 
 -10   6   5        8.74       15.02     25.57 o 
  -9   6   5     2330.31     2320.35     57.23 o 
  -8   6   5      288.43      322.67     22.50 o 
  -7   6   5       34.25       23.44     17.51 o 
  -6   6   5     2645.45     2396.59     47.53 o 
  -5   6   5      291.76      304.41     20.99 o 
  -4   6   5    12299.85    12395.70    195.10 o 
  -3   6   5      106.04      150.92     15.82 o 
  -2   6   5      604.62      602.34     29.43 o 
  -1   6   5    28595.36    27896.72    463.55 o 
   0   6   5      575.90      631.69     30.13 o 
   1   6   5    44727.51    46393.17    527.98 o 
   2   6   5     3654.38     3626.15     88.01 o 
   3   6   5      848.08      762.16     23.40 o 
   4   6   5    11937.11    12143.19    136.31 o 
   5   6   5        8.63        6.44     12.68 o 
   6   6   5     8570.49     7960.86    190.21 o 
   7   6   5        3.96       12.95     22.56 o 
   8   6   5       25.93       32.58     20.01 o 
   9   6   5     1154.72     1194.42    115.74 o 
  10   6   5       10.32      -23.39     23.39 o 
  11   6   5      901.43      958.50    114.27 o 
 -12   7   5       53.18       38.03     26.51 o 
 -11   7   5       39.64       26.99     30.19 o 
 -10   7   5      113.25       74.50     28.08 o 
  -9   7   5      491.66      458.66     30.29 o 
  -8   7   5      177.72      168.54     20.32 o 
  -7   7   5      520.38      508.16     25.68 o 
  -6   7   5      559.05      577.14     45.00 o 
  -5   7   5      240.73      330.69     22.15 o 
  -4   7   5     1568.89     1672.43     42.23 o 
  -3   7   5     2149.65     2420.50     45.73 o 
  -2   7   5      582.94      535.30     23.86 o 
  -1   7   5     1412.13     1521.27     51.06 o 
   0   7   5      225.83      249.77     23.45 o 
   1   7   5     2612.02     2430.36     45.35 o 
   2   7   5      500.81      583.68     25.83 o 
   3   7   5     1346.72     1356.74     30.53 o 
   4   7   5       42.89       41.08     14.37 o 
   5   7   5       50.90       48.94     14.79 o 
   6   7   5       11.16       39.13     16.72 o 
   7   7   5       81.74      164.26     39.68 o 
   8   7   5       68.05       74.41     28.72 o 
   9   7   5      237.92      202.58     33.46 o 
  10   7   5       62.61       21.47     31.72 o 
  11   7   5      109.82      121.47     46.18 o 
 -12   8   5      137.01      200.90     48.16 o 
 -11   8   5        8.46      -34.35     60.32 o 
 -10   8   5     1116.00     1093.20     50.46 o 
  -9   8   5        0.20       31.27     19.21 o 
  -8   8   5     1056.05     1104.50     42.46 o 
  -7   8   5       93.38       59.14     17.92 o 
  -6   8   5       64.28       25.81     21.29 o 
  -5   8   5     6398.41     5774.76    103.09 o 
  -4   8   5      203.14      169.16     18.34 o 
  -3   8   5      326.05      312.64     21.99 o 
  -2   8   5      399.31      348.92     31.04 o 
  -1   8   5      562.46      556.60     37.34 o 
   0   8   5    28778.80    28813.58    389.12 o 
   1   8   5     1493.09     1445.26     80.43 o 
   2   8   5     6603.31     6609.52     92.91 o 
   3   8   5     1085.25      965.78     34.98 o 
   4   8   5        1.44        9.42     13.99 o 
   5   8   5     4167.71     3909.26     78.58 o 
   6   8   5     1365.13     1259.17     35.69 o 
   7   8   5      973.03      954.43     42.73 o 
   8   8   5        2.89       -3.96     23.43 o 
   9   8   5        0.07        7.88     23.84 o 
  10   8   5      543.08      615.93     41.44 o 
  11   8   5       39.75       66.61     39.05 o 
 -11   9   5       21.10       64.34     38.47 o 
 -10   9   5       70.18      140.39     45.35 o 
  -9   9   5       75.67       88.91     24.39 o 
  -8   9   5     1117.14     1078.81     32.63 o 
  -7   9   5      485.04      469.85     25.25 o 
  -6   9   5      242.13      235.43     22.24 o 
  -5   9   5      498.43      515.05     26.72 o 
  -4   9   5       21.94       26.73     16.41 o 
  -3   9   5     3267.47     3235.93     85.78 o 
  -2   9   5     5550.49     5317.38    113.03 o 
  -1   9   5       60.65       64.75     25.65 o 
   0   9   5     2953.27     2956.49     75.07 o 
   1   9   5      168.63      167.37     23.20 o 
   2   9   5      220.96      185.01     21.80 o 
   3   9   5     2038.28     1892.03     38.08 o 
   4   9   5      303.22      329.42     20.81 o 
   5   9   5       34.72       25.03     15.14 o 
   6   9   5      102.63      112.15     18.62 o 
   7   9   5      419.96      443.41     37.34 o 
   8   9   5      146.58      121.26     29.63 o 
   9   9   5       21.58      -17.83     23.70 o 
  10   9   5       60.76        7.98     22.77 o 
 -11  10   5        6.34        4.97     35.42 o 
 -10  10   5      219.81      317.98     51.85 o 
  -9  10   5       84.00       92.32     26.63 o 
  -8  10   5      253.90      243.29     23.88 o 
  -7  10   5      557.95      625.65     31.60 o 
  -6  10   5      212.89      190.66     24.26 o 
  -5  10   5      391.38      354.36     23.82 o 
  -4  10   5      280.75      311.73     24.54 o 
  -3  10   5       11.21       14.61     16.90 o 
  -2  10   5     2012.68     1952.32    130.90 o 
  -1  10   5      246.06      284.04     33.39 o 
   0  10   5     1485.70     1404.66     52.87 o 
   1  10   5       61.80       99.58     23.37 o 
   2  10   5        3.48       12.40     29.83 o 
   3  10   5     1292.70     1254.74     33.18 o 
   4  10   5      727.11      680.59     26.27 o 
   5  10   5     1366.93     1344.29     33.65 o 
   6  10   5       78.56       45.70     17.45 o 
   7  10   5       57.02        5.73     22.28 o 
   8  10   5      279.78      362.31     47.90 o 
   9  10   5       53.89       59.84     47.96 o 
  10  10   5       48.49       42.44     25.94 o 
 -10  11   5      109.66      196.19     44.46 o 
  -9  11   5       23.00       61.49     23.46 o 
  -8  11   5      297.06      350.37     26.77 o 
  -7  11   5      794.78      857.81     34.71 o 
  -6  11   5        2.32      -15.99     17.15 o 
  -5  11   5      151.58      191.67     34.46 o 
  -4  11   5      666.43      617.62     40.82 o 
  -3  11   5      855.89      883.22     49.30 o 
  -2  11   5      957.71      895.29     46.03 o 
  -1  11   5      184.31      192.11     30.49 o 
   0  11   5        0.48       16.53     25.07 o 
   1  11   5       23.89       12.20     24.39 o 
   2  11   5      331.41      354.80     28.79 o 
   3  11   5     1308.43     1308.17     40.25 o 
   4  11   5      278.38      320.18     20.85 o 
   5  11   5      174.54      163.23     16.87 o 
   6  11   5       77.46       48.03     18.63 o 
   7  11   5      178.39      201.05     29.39 o 
   8  11   5      451.23      419.78     80.51 o 
   9  11   5      235.72      256.38     70.07 o 
 -10  12   5       77.92       78.35     36.82 o 
  -9  12   5       33.07       99.97     23.92 o 
  -8  12   5       42.02       63.00     71.99 o 
  -7  12   5      600.83      635.57     32.03 o 
  -6  12   5       45.85       40.15     21.62 o 
  -5  12   5      313.29      351.44     61.79 o 
  -4  12   5       30.44       52.55     25.85 o 
  -3  12   5     1437.99     1462.87     54.81 o 
  -2  12   5      249.13      257.37     32.31 o 
  -1  12   5      371.73      363.11     36.34 o 
   0  12   5      731.58      635.88     42.40 o 
   1  12   5      156.47      123.74     28.07 o 
   2  12   5     1112.97      941.74     45.25 o 
   3  12   5      254.05      270.79     22.60 o 
   4  12   5        1.87      -13.32     13.93 o 
   5  12   5     2615.89     2559.50     70.28 o 
   6  12   5       94.59       83.96     24.23 o 
   7  12   5      100.76       95.74     28.28 o 
   8  12   5      293.55      336.51     62.30 o 
   9  12   5       20.14      -11.15     21.25 o 
  -9  13   5       69.18       91.31     24.08 o 
  -8  13   5      104.50       47.92     50.58 o 
  -7  13   5      152.73      203.03     69.56 o 
  -6  13   5       46.90       16.08     21.26 o 
  -5  13   5       31.89       10.34     22.61 o 
  -4  13   5       29.58       72.89     25.54 o 
  -3  13   5       63.52       91.39     31.91 o 
  -2  13   5       86.75       95.48     25.76 o 
  -1  13   5      157.40      155.18     28.70 o 
   0  13   5       82.82       65.58     35.23 o 
   1  13   5       96.08       83.71     26.35 o 
   2  13   5       67.39       27.63     35.35 o 
   3  13   5      499.50      536.04     31.08 o 
   4  13   5       41.52        7.61     16.31 o 
   5  13   5       11.16       -3.56     20.48 o 
   6  13   5        0.83       -6.51     36.24 o 
   7  13   5      100.47      116.27     57.46 o 
   8  13   5       66.67      115.44     44.91 o 
  -8  14   5        2.31      -12.61     15.79 o 
  -7  14   5      284.54      288.04     30.54 o 
  -6  14   5       71.64      103.89     25.67 o 
  -5  14   5      742.58      762.14     40.06 o 
  -4  14   5       41.20       -3.47     22.87 o 
  -3  14   5       41.92       44.66     23.46 o 
  -2  14   5      546.71      565.53     39.05 o 
  -1  14   5       27.45       23.94     23.17 o 
   0  14   5     1051.33     1048.62     47.69 o 
   1  14   5       20.60       -2.21     21.98 o 
   2  14   5      326.26      372.55     39.94 o 
   3  14   5      179.91      207.04     27.48 o 
   4  14   5        0.78       -0.46     25.77 o 
   5  14   5     1293.54     1382.00     53.24 o 
   6  14   5        0.74      -18.29     18.29 o 
   7  14   5      128.08      142.15     75.48 o 
  -7  15   5        0.38      -10.38     20.62 o 
  -6  15   5        2.07        3.73     20.44 o 
  -5  15   5      152.99      159.89     53.63 o 
  -4  15   5       21.21        3.67     31.15 o 
  -3  15   5        0.86      -20.92     20.92 o 
  -2  15   5       65.11       45.55     26.18 o 
  -1  15   5       20.07       21.59     24.04 o 
   0  15   5       61.87       37.98     36.56 o 
   1  15   5       31.67       -6.24     22.75 o 
   2  15   5       17.01      -19.27     19.27 o 
   3  15   5      157.66      169.65     22.16 o 
   4  15   5        0.89      -15.04     15.04 o 
   5  15   5        0.80      -15.92     18.92 o 
   6  15   5       22.53      -26.13     46.18 o 
  -6  16   5      502.62      674.28     69.24 o 
  -5  16   5        0.35        7.33     19.94 o 
  -4  16   5      808.70      959.93     45.93 o 
  -3  16   5       30.01       18.32     20.51 o 
  -2  16   5      126.39      107.61     50.77 o 
  -1  16   5      629.44      774.46     41.31 o 
   0  16   5        9.47       -2.01     21.19 o 
   1  16   5      817.07      856.81     46.88 o 
   2  16   5        8.33      -24.78     24.78 o 
   3  16   5      143.11      113.47     20.41 o 
   4  16   5      656.74      778.60     32.92 o 
   5  16   5       16.91      -10.96     20.80 o 
  -5  17   5        0.10      -10.39     82.17 o 
  -4  17   5        9.00       -9.17     19.67 o 
  -3  17   5       11.44       14.42     21.34 o 
  -2  17   5       43.85       14.73     23.16 o 
  -1  17   5        0.29      -20.92     20.92 o 
   0  17   5       15.43      -11.49     20.85 o 
   1  17   5        2.19      -17.30     20.08 o 
   2  17   5       20.05      -37.65     37.65 o 
   3  17   5       22.00       37.72     23.33 o 
   4  17   5        1.10      -15.58     15.58 o 
  -2  18   5       15.57       -3.76     21.34 o 
  -1  18   5       50.04       12.82     21.21 o 
   0  18   5       37.76      -21.91     21.91 o 
   1  18   5       58.43       40.17     49.68 o 
 -13   0   6        7.22      -35.03     35.03 o 
 -12   0   6     2218.35     2121.78    103.06 o 
 -11   0   6       58.89       57.46     44.21 o 
 -10   0   6     1153.83     1046.81     77.71 o 
  -9   0   6     4383.65     3743.30    369.13 o 
  -8   0   6      111.61       92.11     43.38 o 
  -7   0   6     5843.26     5430.17    115.67 o 
  -6   0   6     1100.29     1158.22     52.55 o 
  -5   0   6    25032.45    25306.02    420.57 o 
  -4   0   6     7322.48     8183.65    350.34 o 
  -3   0   6    14493.67    14120.83    240.36 o 
  -2   0   6     2622.58     2741.14     49.73 o 
  -1   0   6        0.73       18.92     15.41 o 
   0   0   6    46612.34    47981.96    627.83 o 
   1   0   6      565.45      645.41     28.38 o 
   2   0   6     8888.06     9096.91    275.62 o 
   3   0   6     6624.92     6012.59    171.48 o 
   4   0   6     2361.18     2459.64     96.57 o 
   5   0   6    11630.42    10782.93    290.97 o 
   6   0   6      169.08      169.05     50.83 o 
   7   0   6     3484.17     3199.68    128.16 o 
   8   0   6      311.36      376.20     58.60 o 
   9   0   6       50.89       -0.89     41.40 o 
  10   0   6     1781.27     1850.56    101.66 o 
  11   0   6       36.70      -35.67     37.58 o 
  12   0   6      183.65      159.25     45.86 o 
 -13   1   6       34.98       23.99     26.91 o 
 -12   1   6        2.91      -20.22     25.08 o 
 -11   1   6      388.12      368.79     41.93 o 
 -10   1   6       26.08       -4.82     24.92 o 
  -9   1   6      311.08      377.33     25.81 o 
  -8   1   6       15.43       -2.66     16.86 o 
  -7   1   6      372.60      410.15     24.89 o 
  -6   1   6       11.54        9.88     16.42 o 
  -5   1   6     2302.71     2202.16     99.99 o 
  -4   1   6     3139.05     3433.34     55.40 o 
  -3   1   6     2494.29     2853.09     47.32 o 
  -2   1   6     2523.65     2689.94     45.49 o 
  -1   1   6      434.71      522.46     21.13 o 
   0   1   6     1406.36     1471.35     42.54 o 
   1   1   6       20.29       10.20      9.55 o 
   2   1   6      378.95      463.01     20.76 o 
   3   1   6     5934.97     6049.20    129.34 o 
   4   1   6      675.25      774.02     40.86 o 
   5   1   6     2533.42     2627.88     74.93 o 
   6   1   6     1819.18     1761.94     67.14 o 
   7   1   6        0.83      -29.80     30.69 o 
   8   1   6      630.38      710.47     50.23 o 
   9   1   6      304.89      276.72     39.87 o 
  10   1   6       47.17       28.95     29.95 o 
  11   1   6       59.15       41.49     28.80 o 
  12   1   6        1.70      -35.03     35.03 o 
 -13   2   6        2.65      -16.93     35.86 o 
 -12   2   6      212.64      164.16     47.84 o 
 -11   2   6     1154.21     1179.38     57.18 o 
 -10   2   6      234.00      224.84     30.24 o 
  -9   2   6     4641.24     4244.87     70.48 o 
  -8   2   6       10.35      -20.00     20.02 o 
  -7   2   6     1754.66     1794.63     42.05 o 
  -6   2   6     2183.74     2119.82     57.30 o 
  -5   2   6     4811.44     4850.09     73.03 o 
  -4   2   6     3649.40     4257.07     64.07 o 
  -3   2   6       50.94       63.30     15.53 o 
  -2   2   6     5062.44     5035.28     71.86 o 
  -1   2   6     7713.83     8122.15    180.79 o 
   0   2   6     2015.28     1967.04     42.53 o 
   1   2   6       22.66       58.90     11.30 o 
   2   2   6     1347.08     1497.93     26.07 o 
   3   2   6     3428.22     3447.76     45.11 o 
   4   2   6     5995.48     5689.25    173.82 o 
   5   2   6     1111.87     1002.67     26.69 o 
   6   2   6        4.46        7.38     26.67 o 
   7   2   6      700.21      750.26     51.33 o 
   8   2   6       34.20       21.15     40.32 o 
   9   2   6      791.46      827.46     66.50 o 
  10   2   6      223.71      286.40     37.90 o 
  11   2   6       83.33       27.23     29.53 o 
  12   2   6        8.21      -26.86     26.86 o 
 -13   3   6       42.95       -1.47     33.25 o 
 -12   3   6       14.62       15.16     25.51 o 
 -11   3   6      209.44      201.28     42.04 o 
 -10   3   6      597.99      601.21     32.52 o 
  -9   3   6      231.99      217.15     22.05 o 
  -8   3   6     1436.12     1367.64     37.86 o 
  -7   3   6       89.35       55.25     19.30 o 
  -6   3   6     1181.11     1141.08     33.81 o 
  -5   3   6      387.45      439.32     22.91 o 
  -4   3   6      302.79      277.96     19.32 o 
  -3   3   6     2921.05     3112.85     50.21 o 
  -2   3   6      550.75      683.22     28.34 o 
  -1   3   6     3119.22     3109.49     59.19 o 
   0   3   6     1320.70     1381.20     37.84 o 
   1   3   6     1982.30     1964.74     45.64 o 
   2   3   6     7528.94     7865.44     89.61 o 
   3   3   6       50.06       24.14     12.03 o 
   4   3   6     3444.10     3542.62     47.67 o 
   5   3   6      194.90      177.99     15.16 o 
   6   3   6     1456.38     1392.83     45.37 o 
   7   3   6     1947.69     1833.75     96.66 o 
   8   3   6      552.71      602.87     59.16 o 
   9   3   6       16.19        8.48     22.30 o 
  10   3   6      161.22      194.61     35.86 o 
  11   3   6      125.94       76.52     30.94 o 
  12   3   6       82.80      101.86     31.73 o 
 -13   4   6      110.95       68.21     46.95 o 
 -12   4   6       58.04       46.90     35.42 o 
 -11   4   6      489.08      519.54     43.89 o 
 -10   4   6     1148.26     1064.34     61.53 o 
  -9   4   6     1344.87     1235.39     35.49 o 
  -8   4   6     4053.99     3812.10     75.02 o 
  -7   4   6     1972.79     1808.21     45.77 o 
  -6   4   6     4408.24     4453.49     70.67 o 
  -5   4   6     2880.95     2751.99     52.41 o 
  -4   4   6     5145.18     5153.75     75.39 o 
  -3   4   6     3615.20     3424.51     54.03 o 
  -2   4   6     1725.27     1820.59     45.09 o 
  -1   4   6     5551.78     5287.90     87.26 o 
   0   4   6     9481.88    10425.86    149.80 o 
   1   4   6     9083.31     9286.86    116.34 o 
   2   4   6    19333.14    20183.85    212.75 o 
   3   4   6       10.22       18.30     10.98 o 
   4   4   6     6580.54     6392.91     95.62 o 
   5   4   6     1852.19     1723.41     37.12 o 
   6   4   6     2545.96     2375.33     66.80 o 
   7   4   6     6548.41     6534.38    233.26 o 
   8   4   6       32.88       15.89     20.32 o 
   9   4   6     1350.25     1440.32     51.88 o 
  10   4   6      530.25      516.19     43.65 o 
  11   4   6      508.08      553.02     83.38 o 
 -12   5   6        0.71      -23.54     23.54 o 
 -11   5   6      297.82      231.15     35.50 o 
 -10   5   6      238.57      275.57     27.60 o 
  -9   5   6       26.52       10.15     17.06 o 
  -8   5   6      478.90      501.38     26.96 o 
  -7   5   6       37.99       21.88     17.89 o 
  -6   5   6        0.13       -7.11     16.53 o 
  -5   5   6     1245.08     1183.78     47.67 o 
  -4   5   6     1648.44     1691.48     41.64 o 
  -3   5   6     3516.45     3425.68     49.13 o 
  -2   5   6      500.54      482.03     26.82 o 
  -1   5   6        7.48        5.42     16.46 o 
   0   5   6     3691.04     3528.18     65.52 o 
   1   5   6     7628.46     8279.57    106.60 o 
   2   5   6    24799.71    25420.42    266.28 o 
   3   5   6     1353.07     1439.75     29.41 o 
   4   5   6      294.64      325.79     25.72 o 
   5   5   6     4438.35     4322.96    149.86 o 
   6   5   6     1242.45     1131.61    101.03 o 
   7   5   6     1200.30     1223.48     91.65 o 
   8   5   6       21.31        9.40     19.14 o 
   9   5   6       41.43       20.77     32.87 o 
  10   5   6      441.14      450.14     40.47 o 
  11   5   6      125.37      114.14     31.48 o 
 -12   6   6       48.92       34.28     46.88 o 
 -11   6   6      242.64      266.39     46.95 o 
 -10   6   6      139.88       54.67     29.01 o 
  -9   6   6      197.11      224.46     20.10 o 
  -8   6   6     1709.78     1714.66     40.87 o 
  -7   6   6      110.96      108.29     19.12 o 
  -6   6   6      161.52      188.61     20.38 o 
  -5   6   6     5773.39     5802.63     89.50 o 
  -4   6   6      934.35      970.48     46.04 o 
  -3   6   6     2690.52     2616.29     46.47 o 
  -2   6   6     1169.93     1233.85     35.34 o 
  -1   6   6     5229.60     5260.55     89.48 o 
   0   6   6      239.59      290.67     23.57 o 
   1   6   6     4904.87     4756.08     69.74 o 
   2   6   6     3508.63     3590.08     56.75 o 
   3   6   6      489.34      557.61     21.60 o 
   4   6   6     1597.46     1559.46     32.27 o 
   5   6   6      131.41      204.11     21.92 o 
   6   6   6     1789.05     1875.71     56.62 o 
   7   6   6     1126.89     1076.21     42.23 o 
   8   6   6        8.91      -18.88     18.88 o 
   9   6   6      515.75      571.15     44.47 o 
  10   6   6      279.45      290.59     45.80 o 
  11   6   6       37.34       21.57     26.95 o 
 -12   7   6        0.49      -26.75     33.89 o 
 -11   7   6        4.53      -15.65     26.86 o 
 -10   7   6      152.86      160.09     31.40 o 
  -9   7   6      433.94      451.94     24.23 o 
  -8   7   6      457.94      495.58     25.48 o 
  -7   7   6        6.96       -4.93     20.59 o 
  -6   7   6      200.43      165.11     20.25 o 
  -5   7   6     2396.48     2339.81     62.00 o 
  -4   7   6     2208.75     2012.24     47.29 o 
  -3   7   6     1219.29     1240.29     35.41 o 
  -2   7   6       18.33       18.74     12.73 o 
  -1   7   6     1184.14     1193.47     39.35 o 
   0   7   6     9994.11    10333.95    154.37 o 
   1   7   6     6217.77     6580.21     91.31 o 
   2   7   6      138.75      110.30     17.30 o 
   3   7   6       17.01        8.26     13.18 o 
   4   7   6      303.26      307.13     18.50 o 
   5   7   6      216.87      222.68     20.58 o 
   6   7   6      368.75      385.62     31.86 o 
   7   7   6      965.56      959.24     43.89 o 
   8   7   6        5.95       -1.29     24.67 o 
   9   7   6       25.03       52.83     26.50 o 
  10   7   6       77.53       11.44     30.38 o 
  11   7   6       35.24       41.88     26.75 o 
 -12   8   6        2.98       28.41     36.44 o 
 -11   8   6      719.61      690.36     63.32 o 
 -10   8   6      141.44      148.50     26.53 o 
  -9   8   6      441.97      422.78     30.55 o 
  -8   8   6     1045.72     1010.04     43.75 o 
  -7   8   6       13.38       -5.88     16.17 o 
  -6   8   6     1644.27     1643.09     40.17 o 
  -5   8   6      493.77      516.95     26.39 o 
  -4   8   6      106.77       97.92     20.52 o 
  -3   8   6      864.03      841.79     53.28 o 
  -2   8   6      130.23      130.84     24.23 o 
  -1   8   6     7765.86     7112.52    138.54 o 
   0   8   6     1599.27     1562.43     60.94 o 
   1   8   6     4927.14     4839.53    108.58 o 
   2   8   6       39.13       46.09     20.28 o 
   3   8   6       46.79       36.51     15.25 o 
   4   8   6     5884.23     5645.12     74.73 o 
   5   8   6        2.45      -15.73     15.73 o 
   6   8   6      273.84      319.08     28.89 o 
   7   8   6      143.25      122.70     21.96 o 
   8   8   6       33.65       29.19     25.77 o 
   9   8   6      618.06      666.59     95.80 o 
  10   8   6       76.79       61.26     27.48 o 
 -11   9   6       26.01       13.76     38.47 o 
 -10   9   6       24.83       -8.87     27.01 o 
  -9   9   6        2.71        0.13     22.82 o 
  -8   9   6       28.72       21.03     17.79 o 
  -7   9   6      246.11      240.74     24.83 o 
  -6   9   6      999.63      977.60     65.29 o 
  -5   9   6       17.78       -4.25     31.00 o 
  -4   9   6      224.18      223.55     21.20 o 
  -3   9   6       62.06       56.11     16.63 o 
  -2   9   6      547.31      566.15     62.81 o 
  -1   9   6     1554.46     1460.05     53.29 o 
   0   9   6      210.14      228.22     25.32 o 
   1   9   6     1535.63     1386.22     43.57 o 
   2   9   6      919.97      987.34     33.61 o 
   3   9   6      652.24      667.40     26.57 o 
   4   9   6      786.87      802.34     27.03 o 
   5   9   6      104.68      119.22     19.42 o 
   6   9   6        6.01       19.65     19.54 o 
   7   9   6       51.46       38.24     20.48 o 
   8   9   6       19.98      -18.38     22.57 o 
   9   9   6      148.82      152.83     28.75 o 
  10   9   6       13.29       -9.30     23.00 o 
 -11  10   6       12.67       31.34     37.96 o 
 -10  10   6      737.26      708.76     93.06 o 
  -9  10   6       13.37       -0.65     16.23 o 
  -8  10   6        3.31      -16.23     16.23 o 
  -7  10   6     1155.46     1224.64     41.98 o 
  -6  10   6      326.12      344.24     28.62 o 
  -5  10   6     1026.45     1022.39     63.67 o 
  -4  10   6      193.10      269.01     31.45 o 
  -3  10   6        0.52       13.93     24.97 o 
  -2  10   6     2242.24     2236.62     67.42 o 
  -1  10   6       32.42       32.55     24.76 o 
   0  10   6     4256.59     3799.21     89.69 o 
   1  10   6      401.89      424.94     30.51 o 
   2  10   6      517.29      513.23     27.05 o 
   3  10   6     2731.23     2614.36     46.51 o 
   4  10   6      544.16      536.84     23.75 o 
   5  10   6     1468.46     1478.86     41.08 o 
   6  10   6       93.43      115.83     23.01 o 
   7  10   6       40.70       38.53     39.75 o 
   8  10   6      803.63      773.76     44.19 o 
   9  10   6        4.21       -1.05     34.01 o 
  10  10   6      102.99      128.60     27.56 o 
 -10  11   6        0.67      -23.82     32.10 o 
  -9  11   6       20.49       18.66     39.11 o 
  -8  11   6       99.36      117.34     20.91 o 
  -7  11   6       66.23       55.27     19.93 o 
  -6  11   6        9.97       -7.20     18.98 o 
  -5  11   6     1506.93     1443.81     53.04 o 
  -4  11   6      101.09      138.96     28.14 o 
  -3  11   6       12.20       -0.62     24.68 o 
  -2  11   6     2180.14     2008.86     64.16 o 
  -1  11   6       56.99       22.76     26.28 o 
   0  11   6      851.15      739.77     43.81 o 
   1  11   6      224.66      229.46     32.52 o 
   2  11   6      199.54      168.02     25.41 o 
   3  11   6      200.85      206.97     19.35 o 
   4  11   6       33.30       10.70     14.39 o 
   5  11   6      629.88      609.94     37.77 o 
   6  11   6      276.05      341.29     50.62 o 
   7  11   6        0.05      -18.15     39.81 o 
   8  11   6       13.90      -21.52     21.52 o 
   9  11   6       54.04       22.34     37.52 o 
 -10  12   6      323.05      355.44     52.74 o 
  -9  12   6      192.69      215.51     28.96 o 
  -8  12   6       58.49       42.53     18.27 o 
  -7  12   6      973.22     1017.47     38.48 o 
  -6  12   6        1.57       -1.65     21.20 o 
  -5  12   6      224.36      171.60     28.92 o 
  -4  12   6     1001.88      957.59     46.25 o 
  -3  12   6       82.17       81.20     27.89 o 
  -2  12   6     1120.97     1069.33     72.68 o 
  -1  12   6       29.69       16.08     24.45 o 
   0  12   6      572.20      557.08     39.29 o 
   1  12   6      579.85      553.81     39.36 o 
   2  12   6      401.31      390.29     28.72 o 
   3  12   6      920.78      856.98     32.09 o 
   4  12   6      269.09      275.33     20.22 o 
   5  12   6      977.13      990.49     33.16 o 
   6  12   6      262.09      342.65     33.91 o 
   7  12   6        9.33      -21.95     32.29 o 
   8  12   6      321.95      356.51     34.72 o 
   9  12   6       31.14       62.95     24.00 o 
  -9  13   6      111.13      168.55     28.72 o 
  -8  13   6       22.03       24.50     40.11 o 
  -7  13   6       25.19       24.82     22.55 o 
  -6  13   6       45.96       36.83     24.42 o 
  -5  13   6       14.96       16.22     75.80 o 
  -4  13   6       48.04       73.31     24.98 o 
  -3  13   6       90.40       47.16     24.16 o 
  -2  13   6      220.47      179.86     28.28 o 
  -1  13   6       23.93      -18.12     20.88 o 
   0  13   6        2.88        1.09     30.13 o 
   1  13   6      262.79      294.32     31.21 o 
   2  13   6      366.17      334.83     32.54 o 
   3  13   6      197.65      195.95     23.25 o 
   4  13   6      158.57      143.57     19.44 o 
   5  13   6       21.76       -6.81     19.36 o 
   6  13   6      647.06      741.45     42.39 o 
   7  13   6        1.99      -13.59     37.26 o 
   8  13   6       58.31       88.33     31.85 o 
  -8  14   6      254.22      307.53     29.32 o 
  -7  14   6       93.92       92.72     23.20 o 
  -6  14   6      360.40      436.12     33.70 o 
  -5  14   6      183.16      182.05     27.93 o 
  -4  14   6     1244.00     1272.58     50.55 o 
  -3  14   6      812.88      821.04     43.13 o 
  -2  14   6      427.29      491.83     39.58 o 
  -1  14   6      871.60      912.78     44.21 o 
   0  14   6       59.10       40.26     25.01 o 
   1  14   6      724.09      691.79     39.28 o 
   2  14   6      631.46      638.90     93.32 o 
   3  14   6      331.43      398.47     27.72 o 
   4  14   6     1175.24     1183.73     40.32 o 
   5  14   6      276.42      282.46     31.27 o 
   6  14   6      324.38      306.64     46.63 o 
   7  14   6      120.61       83.06     34.27 o 
  -7  15   6        3.80      -16.61     25.29 o 
  -6  15   6       57.44       39.65     20.89 o 
  -5  15   6       43.74       31.96     22.49 o 
  -4  15   6      402.50      460.71     36.91 o 
  -3  15   6      488.53      577.46     55.29 o 
  -2  15   6        6.73        8.03     22.41 o 
  -1  15   6       24.27      -12.39     20.76 o 
   0  15   6       41.38       34.64     27.07 o 
   1  15   6      101.76       69.17     25.25 o 
   2  15   6      137.46      116.55     25.98 o 
   3  15   6      191.13      223.51     58.57 o 
   4  15   6       10.17       -4.03     16.36 o 
   5  15   6       55.52       56.36     25.42 o 
   6  15   6       35.12        4.08     30.19 o 
  -6  16   6       26.93       26.36     21.35 o 
  -5  16   6        9.07       11.36     24.40 o 
  -4  16   6        5.62       -6.47     22.03 o 
  -3  16   6       36.95       53.40     26.31 o 
  -2  16   6        3.92      -19.95     19.95 o 
  -1  16   6       16.88        3.09     28.03 o 
   0  16   6       37.35       44.19     23.40 o 
   1  16   6       18.71        4.07     21.94 o 
   2  16   6        0.07        5.31     20.64 o 
   3  16   6        1.43      -15.62     15.62 o 
   4  16   6        0.33       -0.56     16.48 o 
   5  16   6        2.42       -2.07     19.92 o 
  -5  17   6      146.57      145.17     26.97 o 
  -4  17   6       47.49       13.79     36.31 o 
  -3  17   6      253.75      247.65     30.47 o 
  -2  17   6      113.63      134.95     27.38 o 
  -1  17   6        6.66        4.99     20.52 o 
   0  17   6      127.15       73.73     23.67 o 
   1  17   6       54.70       40.31     22.93 o 
   2  17   6       69.38       45.79     25.10 o 
   3  17   6        7.98      -17.26     17.26 o 
  -1  18   6      226.60      267.44     31.17 o 
   0  18   6       11.47      -28.06     39.43 o 
   1  18   6       95.90       80.39     31.85 o 
 -13   1   7        5.02      -25.40     25.40 o 
 -12   1   7       26.55      -21.08     24.44 o 
 -11   1   7     1261.09     1167.88     55.17 o 
 -10   1   7      691.30      638.78     30.73 o 
  -9   1   7     2748.96     2619.34     93.60 o 
  -8   1   7      102.97      105.82     20.12 o 
  -7   1   7       36.43       33.37     18.68 o 
  -6   1   7     2830.47     2662.29     50.62 o 
  -5   1   7     2677.97     2757.26     50.44 o 
  -4   1   7    12245.14    13051.36    233.93 o 
  -3   1   7     3231.56     3627.69     52.47 o 
  -2   1   7     1398.18     1333.21     30.79 o 
  -1   1   7     4935.61     5107.64     70.46 o 
   0   1   7     1785.06     1847.37     40.30 o 
   1   1   7      683.25      635.97     19.68 o 
   2   1   7     1276.14     1279.01     24.10 o 
   3   1   7        6.96       12.34      8.15 o 
   4   1   7     8157.26     7741.32    153.63 o 
   5   1   7       21.41       20.68     24.33 o 
   6   1   7     2621.30     2651.60     98.92 o 
   7   1   7     1434.68     1387.42     61.51 o 
   8   1   7       50.90       48.80     34.28 o 
   9   1   7      826.81      806.41     64.53 o 
  10   1   7       14.11      -25.14     25.14 o 
  11   1   7      282.45      302.12     37.74 o 
  12   1   7       93.05       37.20     28.79 o 
 -13   2   7       22.98      -40.26     40.26 o 
 -12   2   7      203.08      217.77     63.57 o 
 -11   2   7      220.06      244.54     56.63 o 
 -10   2   7      691.71      616.73     32.57 o 
  -9   2   7       12.11       23.55     19.40 o 
  -8   2   7     1744.58     1671.35     41.07 o 
  -7   2   7      801.53      694.60     29.65 o 
  -6   2   7      121.73      108.67     18.50 o 
  -5   2   7     5938.63     6193.87     87.84 o 
  -4   2   7     2159.03     2053.58     48.01 o 
  -3   2   7     7309.60     7677.58     90.00 o 
  -2   2   7      464.33      631.99     22.98 o 
  -1   2   7     2023.42     2078.20     54.17 o 
   0   2   7    12656.84    13217.33    183.02 o 
   1   2   7      144.57      129.91     13.46 o 
   2   2   7     9258.52    10428.61    114.55 o 
   3   2   7     3052.15     2926.56     40.58 o 
   4   2   7       22.33       56.30     16.13 o 
   5   2   7     3351.02     3193.07     98.79 o 
   6   2   7      694.46      701.57     51.85 o 
   7   2   7      445.82      433.48     41.59 o 
   8   2   7      947.19      896.41     54.01 o 
   9   2   7       42.99       32.23     28.04 o 
  10   2   7      329.81      381.83     29.34 o 
  11   2   7       47.84       34.60     33.63 o 
  12   2   7       30.68       -6.90     27.02 o 
 -13   3   7        3.05      -22.70     22.70 o 
 -12   3   7      181.57      114.49     31.36 o 
 -11   3   7        1.39      -25.92     25.92 o 
 -10   3   7     1759.69     1961.45    142.32 o 
  -9   3   7      265.40      270.87     27.51 o 
  -8   3   7      663.66      658.17     30.45 o 
  -7   3   7      855.82      801.29     33.61 o 
  -6   3   7        0.78       -9.45     17.08 o 
  -5   3   7    10472.57    10721.95    137.78 o 
  -4   3   7      289.37      340.37     20.35 o 
  -3   3   7     3906.38     3701.08     68.78 o 
  -2   3   7     2448.05     2293.84     50.65 o 
  -1   3   7        1.04       12.92     16.36 o 
   0   3   7    15946.09    16409.59    224.91 o 
   1   3   7      502.26      498.47     20.61 o 
   2   3   7    22747.27    23929.48    293.54 o 
   3   3   7     8020.50     8489.38    123.13 o 
   4   3   7      526.62      606.39     21.05 o 
   5   3   7     9496.99     9835.36    239.77 o 
   6   3   7      141.46      134.48     24.10 o 
   7   3   7     2840.34     2909.53    101.48 o 
   8   3   7      171.46      164.13     24.89 o 
   9   3   7       52.51       48.64     21.58 o 
  10   3   7      513.79      622.63     49.11 o 
  11   3   7        6.53      -25.35     25.35 o 
 -13   4   7       77.66      -18.53     27.90 o 
 -12   4   7      144.04      115.15     40.51 o 
 -11   4   7      126.18      110.70     68.48 o 
 -10   4   7      242.36      226.19     25.28 o 
  -9   4   7      301.85      303.47     24.01 o 
  -8   4   7       32.32       20.20     18.13 o 
  -7   4   7      978.09      933.63     33.02 o 
  -6   4   7      783.27      819.91     31.34 o 
  -5   4   7       43.42       11.61     15.17 o 
  -4   4   7      440.99      506.99     23.48 o 
  -3   4   7     9898.13     9982.38    266.77 o 
  -2   4   7     6157.30     6452.17    111.90 o 
  -1   4   7     7190.51     7455.92    115.42 o 
   0   4   7        1.24        3.63     19.11 o 
   1   4   7      796.13      874.72     25.84 o 
   2   4   7    15091.56    15506.25    167.01 o 
   3   4   7     2639.49     2784.10     41.48 o 
   4   4   7      924.22      942.60     24.08 o 
   5   4   7        7.91        6.16     13.15 o 
   6   4   7      110.73      113.93     23.24 o 
   7   4   7     3368.13     3367.83     92.34 o 
   8   4   7      122.57      135.44     23.80 o 
   9   4   7      585.04      601.52     43.28 o 
  10   4   7       63.30       26.90     31.02 o 
  11   4   7       22.25       10.84     25.92 o 
 -12   5   7       32.29       10.61     71.66 o 
 -11   5   7       19.39      -25.92     25.92 o 
 -10   5   7        8.38       10.22     15.21 o 
  -9   5   7      761.16      691.92     29.47 o 
  -8   5   7      100.81       91.06     20.63 o 
  -7   5   7      626.28      600.10     30.71 o 
  -6   5   7      495.98      540.84     26.55 o 
  -5   5   7      532.63      567.24     27.84 o 
  -4   5   7      648.70      667.28     26.09 o 
  -3   5   7     1692.96     1594.41     34.92 o 
  -2   5   7     2159.68     2216.41     43.83 o 
  -1   5   7     5226.51     5423.62     90.24 o 
   0   5   7     1276.57     1313.45     37.49 o 
   1   5   7       81.59      146.81     15.85 o 
   2   5   7     1755.73     1904.04     34.34 o 
   3   5   7       61.21       60.91     12.79 o 
   4   5   7       13.01        1.43     12.18 o 
   5   5   7      696.22      738.69     27.14 o 
   6   5   7       87.18       87.33     23.90 o 
   7   5   7      715.16      712.37     38.62 o 
   8   5   7       69.97       24.67     19.97 o 
   9   5   7       22.64      -13.75     18.47 o 
  10   5   7       33.49       43.68     25.74 o 
  11   5   7       65.11        0.09     35.54 o 
 -12   6   7        1.36       31.34     35.54 o 
 -11   6   7      270.56      257.45     64.59 o 
 -10   6   7      321.92      310.50     26.32 o 
  -9   6   7     1337.01     1283.92     34.51 o 
  -8   6   7      719.94      768.78     29.88 o 
  -7   6   7      767.71      743.92     31.15 o 
  -6   6   7     2172.73     2137.91     59.21 o 
  -5   6   7       97.81      138.43     16.79 o 
  -4   6   7       72.13       75.97     16.21 o 
  -3   6   7     5322.24     5075.53     82.80 o 
  -2   6   7     3575.14     3624.47     69.53 o 
  -1   6   7    13520.84    13071.39    188.32 o 
   0   6   7       21.94       -0.05     15.99 o 
   1   6   7     2576.41     2565.82     45.39 o 
   2   6   7     5268.99     5150.31     67.14 o 
   3   6   7     1110.68     1189.80     28.54 o 
   4   6   7     2229.33     2137.04     37.94 o 
   5   6   7       29.00       22.12     15.11 o 
   6   6   7     1177.51     1146.79     57.57 o 
   7   6   7      226.51      297.31     27.99 o 
   8   6   7       95.97       67.44     21.21 o 
   9   6   7     1361.40     1374.23    137.14 o 
  10   6   7       72.14       46.65     27.56 o 
  11   6   7      349.92      421.64     40.14 o 
 -12   7   7      257.61      334.80     53.38 o 
 -11   7   7        5.00       44.21     35.29 o 
 -10   7   7      642.49      628.60     38.64 o 
  -9   7   7      128.65      117.96     19.54 o 
  -8   7   7        6.88      -13.74     15.27 o 
  -7   7   7      997.61      922.86     32.11 o 
  -6   7   7      668.91      653.37     28.10 o 
  -5   7   7     5110.81     4730.19     73.46 o 
  -4   7   7      288.83      272.08     19.54 o 
  -3   7   7     2328.33     2364.27     60.04 o 
  -2   7   7     2120.11     2007.55     65.02 o 
  -1   7   7      934.37      919.81     36.18 o 
   0   7   7    10705.88    10703.63    160.10 o 
   1   7   7       44.90       61.49     15.66 o 
   2   7   7     2545.47     2422.89     45.09 o 
   3   7   7      994.00      985.33     27.36 o 
   4   7   7      227.66      225.86     18.26 o 
   5   7   7      864.43      857.20     30.50 o 
   6   7   7      379.09      370.09     29.11 o 
   7   7   7       21.15      -11.81     17.87 o 
   8   7   7      207.47      201.75     36.80 o 
   9   7   7      381.00      490.98     41.39 o 
  10   7   7      510.22      606.67     42.12 o 
  11   7   7        1.53      -24.25     24.25 o 
 -12   8   7      312.87      333.01     52.11 o 
 -11   8   7       27.17       48.92     39.24 o 
 -10   8   7      258.37      248.19     29.40 o 
  -9   8   7      362.31      400.40     27.48 o 
  -8   8   7      254.99      240.66     24.55 o 
  -7   8   7     1002.65     1011.69     38.54 o 
  -6   8   7       30.77       46.28     22.09 o 
  -5   8   7     2449.14     2325.38     56.96 o 
  -4   8   7      684.68      674.94     36.13 o 
  -3   8   7       17.34       15.66     14.16 o 
  -2   8   7     3000.45     2943.19     56.63 o 
  -1   8   7       11.01        7.64     19.68 o 
   0   8   7    13410.89    13736.84    199.77 o 
   1   8   7        3.09      -14.73     14.73 o 
   2   8   7       75.32       81.17     18.31 o 
   3   8   7      615.52      610.84     24.22 o 
   4   8   7      537.17      620.72     32.56 o 
   5   8   7      874.10      798.43     30.46 o 
   6   8   7      199.88      167.34     25.49 o 
   7   8   7      180.38      158.84     31.23 o 
   8   8   7      334.60      344.36     36.26 o 
   9   8   7       19.61        1.38     25.00 o 
  10   8   7      109.13       78.31     28.64 o 
 -11   9   7      108.74       91.73     39.62 o 
 -10   9   7      961.99     1024.03     68.35 o 
  -9   9   7      333.87      361.77     26.11 o 
  -8   9   7       55.54       50.69     18.38 o 
  -7   9   7       19.82       16.25     19.48 o 
  -6   9   7     1677.64     1617.13     48.18 o 
  -5   9   7     1677.54     1673.56     56.47 o 
  -4   9   7     2413.15     2426.59     69.34 o 
  -3   9   7       74.69       87.52     27.64 o 
  -2   9   7      441.72      478.50     36.35 o 
  -1   9   7     1136.61     1207.42     82.81 o 
   0   9   7    10325.19    10181.18    155.83 o 
   1   9   7     1876.43     1912.06     51.13 o 
   2   9   7      237.44      301.27     22.70 o 
   3   9   7      177.59      224.69     19.01 o 
   4   9   7       39.91       56.36     16.00 o 
   5   9   7     2499.87     2537.37     50.88 o 
   6   9   7        8.58       42.15     19.71 o 
   7   9   7        7.90        1.14     24.71 o 
   8   9   7        0.70       29.64     23.45 o 
   9   9   7       11.06       18.97     28.47 o 
  10   9   7        4.96      -17.12     34.84 o 
 -11  10   7        0.24       36.31     39.11 o 
 -10  10   7       31.86       56.97     20.15 o 
  -9  10   7      113.36      140.98     20.57 o 
  -8  10   7        1.33      -15.61     15.61 o 
  -7  10   7        3.06        1.29     17.54 o 
  -6  10   7       29.69       37.93     20.46 o 
  -5  10   7      132.23      161.27     34.59 o 
  -4  10   7      925.67      881.74     46.63 o 
  -3  10   7      398.27      436.67     65.10 o 
  -2  10   7      424.96      392.03     36.05 o 
  -1  10   7      122.07       93.09     31.02 o 
   0  10   7      549.98      553.61     33.81 o 
   1  10   7      243.66      247.90     26.55 o 
   2  10   7        0.47      -16.97     16.97 o 
   3  10   7       60.73       95.28     16.64 o 
   4  10   7      158.22      171.09     19.39 o 
   5  10   7      386.12      421.91     24.83 o 
   6  10   7        2.10      -15.22     35.00 o 
   7  10   7      171.37      193.90     31.22 o 
   8  10   7      254.52      256.54     31.65 o 
   9  10   7        6.33      -11.02     20.80 o 
 -10  11   7       55.68       74.86     22.44 o 
  -9  11   7      528.88      603.82     30.24 o 
  -8  11   7      177.65      188.68     22.24 o 
  -7  11   7       40.60       25.78     19.72 o 
  -6  11   7      871.94      816.97     46.93 o 
  -5  11   7      104.43       77.83     24.92 o 
  -4  11   7      669.09      755.12     43.27 o 
  -3  11   7       54.48       10.30     25.44 o 
  -2  11   7       46.33       42.35     38.35 o 
  -1  11   7     3273.84     3226.99     97.01 o 
   0  11   7        4.49        1.38     24.32 o 
   1  11   7     6553.94     5960.25    115.40 o 
   2  11   7        0.98      -20.66     20.66 o 
   3  11   7      199.39      210.11     19.11 o 
   4  11   7     2866.55     2889.73     49.26 o 
   5  11   7       25.37       11.69     16.29 o 
   6  11   7     1777.62     1991.97     60.00 o 
   7  11   7      301.71      323.72     69.94 o 
   8  11   7      147.72      144.08     38.73 o 
   9  11   7       72.25      129.36     29.11 o 
 -10  12   7        1.17      -19.01     19.01 o 
  -9  12   7       40.22       64.40     21.51 o 
  -8  12   7       18.20       15.60     25.75 o 
  -7  12   7      131.46      165.38     28.14 o 
  -6  12   7       13.93       10.56     24.14 o 
  -5  12   7      536.29      554.89     36.42 o 
  -4  12   7       26.22      -21.76     21.76 o 
  -3  12   7        0.16       -2.43     22.24 o 
  -2  12   7     1247.52     1183.86     50.42 o 
  -1  12   7      604.43      567.58     39.38 o 
   0  12   7      137.12      139.35     28.96 o 
   1  12   7     1010.25      944.52     45.70 o 
   2  12   7      258.24      205.46     31.97 o 
   3  12   7      837.21      844.78     35.23 o 
   4  12   7       91.84       84.96     16.27 o 
   5  12   7       19.55      -12.24     24.05 o 
   6  12   7      329.84      336.45     48.16 o 
   7  12   7        1.66      -14.59     19.58 o 
   8  12   7        2.13      -21.51     21.51 o 
  -9  13   7        1.16      -16.03     16.03 o 
  -8  13   7       10.94        7.14     16.95 o 
  -7  13   7       28.89      -11.20     20.16 o 
  -6  13   7       14.45      -21.00     21.00 o 
  -5  13   7       85.39       54.05     22.92 o 
  -4  13   7        7.91        5.20     23.56 o 
  -3  13   7       80.51       66.33     26.83 o 
  -2  13   7        2.01      -16.45     30.32 o 
  -1  13   7        3.50        8.16     23.43 o 
   0  13   7      537.82      482.32     36.81 o 
   1  13   7      909.90      821.78     41.99 o 
   2  13   7       80.32       75.68     24.59 o 
   3  13   7        2.60      -15.01     15.01 o 
   4  13   7       18.91        0.72     16.45 o 
   5  13   7      692.08      619.44     32.96 o 
   6  13   7       98.92      163.32     39.62 o 
   7  13   7      222.43      267.53     45.48 o 
   8  13   7        0.62        1.15     29.43 o 
  -8  14   7      137.60      161.84     27.65 o 
  -7  14   7      168.02      190.95     27.98 o 
  -6  14   7        5.92      -11.86     51.53 o 
  -5  14   7       40.44       39.86     22.55 o 
  -4  14   7       18.77       26.34     22.47 o 
  -3  14   7       20.84       12.50     21.26 o 
  -2  14   7      563.89      562.47     38.65 o 
  -1  14   7       13.29        3.11     22.14 o 
   0  14   7       75.86       36.10     24.15 o 
   1  14   7       22.22      -11.15     27.58 o 
   2  14   7        1.29      -16.44     20.13 o 
   3  14   7      107.18       70.31     19.08 o 
   4  14   7      547.83      561.50     27.65 o 
   5  14   7      133.08      103.89     26.50 o 
   6  14   7       73.08       70.96     33.12 o 
   7  14   7        9.07      -16.31     31.47 o 
  -7  15   7       81.10       63.20     24.52 o 
  -6  15   7      134.26      135.19     30.51 o 
  -5  15   7       40.11       47.71     22.80 o 
  -4  15   7        6.55      -20.84     20.84 o 
  -3  15   7      302.13      281.53     31.31 o 
  -2  15   7       27.60       12.00     25.16 o 
  -1  15   7        1.93      -19.23     20.73 o 
   0  15   7       54.33       13.84     42.42 o 
   1  15   7        4.45       26.41     22.89 o 
   2  15   7       71.04       72.00     23.47 o 
   3  15   7       60.97       69.32     18.76 o 
   4  15   7       53.72       40.86     21.89 o 
   5  15   7      309.17      352.51     51.60 o 
   6  15   7        1.50       -5.10     30.83 o 
  -6  16   7      417.54      507.48     41.28 o 
  -5  16   7       52.64       26.27     23.15 o 
  -4  16   7      112.55      110.78     26.80 o 
  -3  16   7      394.37      441.37     35.58 o 
  -2  16   7       52.89       17.67     45.35 o 
  -1  16   7      401.05      421.33     35.51 o 
   0  16   7        0.34      -21.47     21.47 o 
   1  16   7       56.39       10.33     23.28 o 
   2  16   7      102.54       85.66     23.76 o 
   3  16   7        0.49       -0.55     16.52 o 
   4  16   7      227.42      278.73     30.55 o 
   5  16   7        0.03       -7.97     44.46 o 
  -4  17   7        0.32      -19.67     19.67 o 
  -3  17   7       20.16      -17.80     20.40 o 
  -2  17   7       33.59       10.11     21.33 o 
  -1  17   7       29.79       30.81     24.79 o 
   0  17   7       54.24       42.73     60.26 o 
   1  17   7        0.20      -24.71     24.71 o 
   2  17   7       14.80      -12.70     20.02 o 
   3  17   7        4.33        2.36     17.52 o 
 -13   0   8       89.21       36.05     39.49 o 
 -12   0   8       81.15       41.66     41.91 o 
 -11   0   8      394.92      341.68     56.95 o 
 -10   0   8     2524.51     2454.72     71.10 o 
  -9   0   8     2055.41     1943.54    139.63 o 
  -8   0   8      992.34      982.08     48.29 o 
  -7   0   8       27.12       34.00     28.13 o 
  -6   0   8      114.46      109.38     46.44 o 
  -5   0   8       40.12       43.94     24.63 o 
  -4   0   8    10696.48    10544.72    189.08 o 
  -3   0   8      127.71      197.45     18.63 o 
  -2   0   8     4770.05     5175.70    101.62 o 
  -1   0   8       56.94       60.90     18.58 o 
   0   0   8      746.30      919.08     40.04 o 
   1   0   8       23.42       58.40     15.65 o 
   2   0   8     2288.51     2173.05     79.81 o 
   3   0   8      299.55      211.21     18.47 o 
   4   0   8     4026.92     4151.33    135.68 o 
   5   0   8     1743.26     1728.38     85.74 o 
   6   0   8      157.25      170.07     49.43 o 
   7   0   8      758.96      802.47     70.20 o 
   8   0   8     1088.54     1098.79     75.93 o 
   9   0   8      177.46      154.91     46.63 o 
  10   0   8       22.69      -39.11     39.11 o 
  11   0   8       18.33       -6.12     35.03 o 
 -13   1   8        1.26      -23.34     23.34 o 
 -12   1   8       65.15        9.81     25.29 o 
 -11   1   8      282.85      308.37     37.61 o 
 -10   1   8      191.89      177.30     20.12 o 
  -9   1   8     2852.28     2732.40     54.43 o 
  -8   1   8      604.07      618.58     29.71 o 
  -7   1   8       48.41       45.80     18.78 o 
  -6   1   8     2174.35     2199.12     46.16 o 
  -5   1   8     2407.19     2391.66     77.79 o 
  -4   1   8     8657.89     9114.75    145.49 o 
  -3   1   8     1033.40     1041.61     21.98 o 
  -2   1   8       18.97       10.15     12.11 o 
  -1   1   8      603.44      538.41     22.32 o 
   0   1   8      500.01      587.43     20.21 o 
   1   1   8     8661.65     9396.21    129.65 o 
   2   1   8     1263.38     1325.55     24.89 o 
   3   1   8      443.68      385.72     15.09 o 
   4   1   8     3194.42     3017.70    227.40 o 
   5   1   8       32.52       37.53     26.50 o 
   6   1   8     3279.06     3162.15     87.99 o 
   7   1   8     1088.54     1078.32    125.36 o 
   8   1   8       34.26       26.55     29.36 o 
   9   1   8      490.61      547.68     44.64 o 
  10   1   8      154.67      214.90     68.60 o 
  11   1   8      182.39      180.91     35.49 o 
 -13   2   8        6.15      -20.38     25.76 o 
 -12   2   8        0.76      -18.71     31.40 o 
 -11   2   8        7.65      -13.21     24.17 o 
 -10   2   8      290.29      324.08     25.67 o 
  -9   2   8     8147.99     7524.40    159.20 o 
  -8   2   8       36.22       24.76     19.25 o 
  -7   2   8       15.03       19.83     18.52 o 
  -6   2   8      347.41      407.02     24.08 o 
  -5   2   8      189.27      141.57     25.25 o 
  -4   2   8    10388.82    10396.10    132.38 o 
  -3   2   8     2788.34     2793.68     42.49 o 
  -2   2   8       44.07       39.34     12.49 o 
  -1   2   8      474.14      631.48     29.03 o 
   0   2   8       16.76        0.31     14.95 o 
   1   2   8    34164.05    37165.62    379.76 o 
   2   2   8      595.66      565.41     18.34 o 
   3   2   8     1561.77     1539.79     33.97 o 
   4   2   8       86.53       48.11     11.08 o 
   5   2   8      706.34      779.00     40.83 o 
   6   2   8     2479.57     2393.89     60.43 o 
   7   2   8     2065.56     1941.44    104.88 o 
   8   2   8       88.25       61.30     28.77 o 
   9   2   8       49.81       55.89     28.51 o 
  10   2   8        1.17       -9.56     19.89 o 
  11   2   8        1.85      -27.45     27.45 o 
 -13   3   8       92.69       20.55     69.37 o 
 -12   3   8        2.05      -21.84     21.84 o 
 -11   3   8      976.67      903.19     48.60 o 
 -10   3   8       54.41       16.10     19.91 o 
  -9   3   8       81.98       74.38     21.00 o 
  -8   3   8      421.33      460.53     26.07 o 
  -7   3   8       65.83       77.09     22.45 o 
  -6   3   8     4735.67     4533.64     71.66 o 
  -5   3   8       46.70       50.40     17.48 o 
  -4   3   8      798.15      680.78     26.13 o 
  -3   3   8     1160.94     1234.02     39.68 o 
  -2   3   8      109.03       76.87     19.11 o 
  -1   3   8     4005.78     3985.42     71.43 o 
   0   3   8     2783.51     2993.94     56.57 o 
   1   3   8    21491.42    23227.13    269.32 o 
   2   3   8       90.23       62.65     11.60 o 
   3   3   8       29.08       31.60     10.46 o 
   4   3   8     7959.47     7772.21    132.76 o 
   5   3   8     1099.80     1144.51     57.06 o 
   6   3   8     3213.91     2869.89    139.37 o 
   7   3   8       10.53       31.63     22.62 o 
   8   3   8        1.96       -7.16     42.65 o 
   9   3   8     1555.41     1600.47     49.54 o 
  10   3   8       39.49       51.37     20.09 o 
  11   3   8      326.61      361.69     39.51 o 
 -13   4   8       38.32       39.87     35.80 o 
 -12   4   8       22.02       10.71     38.28 o 
 -11   4   8       18.13      -18.18     26.05 o 
 -10   4   8      314.00      280.28     21.70 o 
  -9   4   8      185.81      157.81     19.59 o 
  -8   4   8      512.57      541.66     27.88 o 
  -7   4   8      128.28      129.90     23.80 o 
  -6   4   8       21.23       26.51     17.89 o 
  -5   4   8      131.99      149.96     19.06 o 
  -4   4   8       75.25       37.00     14.75 o 
  -3   4   8     1161.39     1167.61     35.49 o 
  -2   4   8     1374.98     1406.76     41.43 o 
  -1   4   8      183.07      184.83     21.39 o 
   0   4   8      234.60      241.12     20.62 o 
   1   4   8     2429.75     2616.80     43.88 o 
   2   4   8     8491.57     8940.39    102.46 o 
   3   4   8      543.67      499.99     19.15 o 
   4   4   8     2212.54     2209.95     36.79 o 
   5   4   8      477.93      509.45     31.04 o 
   6   4   8      192.16      162.88     24.35 o 
   7   4   8      546.86      554.41     39.69 o 
   8   4   8      153.37      162.10     23.74 o 
   9   4   8       74.03       47.60     21.05 o 
  10   4   8       30.91       19.54     28.47 o 
  11   4   8        0.39       -6.15     25.34 o 
 -12   5   8      675.02      728.96     61.40 o 
 -11   5   8       37.65       53.44     28.84 o 
 -10   5   8     1404.21     1403.70     37.03 o 
  -9   5   8      283.07      307.35     23.62 o 
  -8   5   8      544.51      567.80     28.94 o 
  -7   5   8     2857.10     2638.74     55.16 o 
  -6   5   8      249.21      234.53     22.27 o 
  -5   5   8    14507.02    13666.50    171.46 o 
  -4   5   8      123.27      121.82     17.05 o 
  -3   5   8      526.92      500.69     34.56 o 
  -2   5   8    25911.21    26004.65    352.61 o 
  -1   5   8       58.92       37.60     18.33 o 
   0   5   8    31470.39    31609.93    420.81 o 
   1   5   8     1118.37     1117.20     28.72 o 
   2   5   8     3031.60     2978.15     44.71 o 
   3   5   8    10023.40     9413.25    137.23 o 
   4   5   8      342.10      359.17     17.90 o 
   5   5   8     6018.50     5834.58    167.23 o 
   6   5   8       81.86       49.10     28.48 o 
   7   5   8     1279.62     1265.51     81.92 o 
   8   5   8     1112.50     1175.92     42.30 o 
   9   5   8      126.80      139.39     24.25 o 
  10   5   8     2234.09     2180.66    238.55 o 
  11   5   8        4.44       17.08     25.50 o 
 -12   6   8       73.66       78.48     39.37 o 
 -11   6   8       74.71       94.53     43.82 o 
 -10   6   8       10.04      -12.55     15.66 o 
  -9   6   8       96.04       72.84     19.48 o 
  -8   6   8      907.68      896.98     31.19 o 
  -7   6   8        1.04      -17.60     17.60 o 
  -6   6   8        5.83       -7.11     16.51 o 
  -5   6   8     3566.84     3565.78     61.03 o 
  -4   6   8       15.71      -12.17     14.26 o 
  -3   6   8     2072.26     1907.54     61.30 o 
  -2   6   8     2086.74     2113.15     74.49 o 
  -1   6   8       58.08       55.01     19.06 o 
   0   6   8     1575.13     1492.76     48.51 o 
   1   6   8      606.46      674.68     24.49 o 
   2   6   8       73.91       51.66     12.86 o 
   3   6   8     2107.34     2010.53     36.69 o 
   4   6   8       31.65       47.15     13.90 o 
   5   6   8        8.82      -11.40     18.33 o 
   6   6   8      293.27      353.15     29.25 o 
   7   6   8      505.31      531.47     33.33 o 
   8   6   8      257.80      224.78     25.41 o 
   9   6   8        8.15      -29.03     44.52 o 
  10   6   8        3.87        6.79     24.29 o 
  11   6   8      142.44      129.90     31.63 o 
 -12   7   8       15.93       -7.13     35.93 o 
 -11   7   8      165.52      198.61     45.48 o 
 -10   7   8      587.56      639.45     39.55 o 
  -9   7   8       52.24       70.83     18.72 o 
  -8   7   8      183.47      186.85     23.48 o 
  -7   7   8      415.61      450.06     30.58 o 
  -6   7   8      600.10      552.69     31.93 o 
  -5   7   8     5587.55     5260.34     94.40 o 
  -4   7   8      209.37      160.32     29.71 o 
  -3   7   8       79.63       53.31     23.63 o 
  -2   7   8     2113.09     2165.14     53.13 o 
  -1   7   8       59.34       56.05     20.88 o 
   0   7   8     9061.30     9074.07    139.96 o 
   1   7   8     2322.08     2477.01     57.52 o 
   2   7   8       80.69       65.93     22.78 o 
   3   7   8      811.63      726.13     25.11 o 
   4   7   8      138.05      131.23     16.02 o 
   5   7   8     1376.28     1400.98     42.02 o 
   6   7   8      440.39      478.69     31.10 o 
   7   7   8        0.48      -17.86     17.86 o 
   8   7   8      457.88      483.47     35.07 o 
   9   7   8      376.12      427.79     57.77 o 
  10   7   8      398.82      443.89     39.84 o 
 -12   8   8        6.61      -17.96     33.00 o 
 -11   8   8       98.50      132.11     42.04 o 
 -10   8   8       29.37       62.32     22.24 o 
  -9   8   8      154.08      165.67     22.11 o 
  -8   8   8       47.65       83.25     19.77 o 
  -7   8   8      304.13      347.71     28.68 o 
  -6   8   8       68.63       46.91     21.61 o 
  -5   8   8      212.38      204.53     26.74 o 
  -4   8   8       11.17      -18.87     23.23 o 
  -3   8   8     1029.37     1006.92     46.42 o 
  -2   8   8      498.02      569.88     45.61 o 
  -1   8   8     1137.43     1149.84     40.91 o 
   0   8   8     1675.41     1503.76     54.57 o 
   1   8   8      147.17      195.58     20.95 o 
   2   8   8       84.86       63.83     17.62 o 
   3   8   8      444.41      465.57     22.03 o 
   4   8   8      695.10      726.03     25.51 o 
   5   8   8      345.75      369.63     24.14 o 
   6   8   8       26.86       -7.96     19.80 o 
   7   8   8      131.66      147.69     27.41 o 
   8   8   8       85.75       56.47     21.29 o 
   9   8   8      161.18      113.09     29.65 o 
  10   8   8       10.44      -15.13     24.09 o 
 -11   9   8      428.84      537.10     62.68 o 
 -10   9   8      179.59      215.03     28.15 o 
  -9   9   8      298.83      330.70     24.72 o 
  -8   9   8      311.06      339.87     26.23 o 
  -7   9   8      368.83      384.75     28.93 o 
  -6   9   8     1790.78     1803.87    100.76 o 
  -5   9   8      146.55      186.03     26.25 o 
  -4   9   8     2553.46     2612.69     74.91 o 
  -3   9   8     2038.45     2021.09     63.34 o 
  -2   9   8      426.89      454.39     61.85 o 
  -1   9   8     8319.30     8020.94    129.89 o 
   0   9   8     1519.96     1436.45     46.02 o 
   1   9   8     1957.99     2002.01     51.68 o 
   2   9   8     1489.28     1397.88     36.71 o 
   3   9   8        3.96       -4.47     14.15 o 
   4   9   8      168.95      205.68     20.06 o 
   5   9   8      676.46      636.63     27.67 o 
   6   9   8      659.14      694.07     34.72 o 
   7   9   8      340.01      344.49     28.97 o 
   8   9   8       62.16       69.02     25.76 o 
   9   9   8      727.08      742.33     76.18 o 
  10   9   8       55.36       33.62     28.86 o 
 -11  10   8       35.60       69.56     39.11 o 
 -10  10   8        8.78       29.16     20.69 o 
  -9  10   8      206.66      250.31     24.36 o 
  -8  10   8      390.83      442.10     28.29 o 
  -7  10   8       95.31       99.67     20.34 o 
  -6  10   8       24.12       44.11     20.00 o 
  -5  10   8     1180.99     1186.32     52.36 o 
  -4  10   8      337.61      376.35     76.25 o 
  -3  10   8     2263.94     2208.56     67.61 o 
  -2  10   8      406.18      452.51     36.92 o 
  -1  10   8      169.05      177.38     52.42 o 
   0  10   8     2300.54     2130.54     54.89 o 
   1  10   8      648.75      631.11     32.94 o 
   2  10   8     1195.70     1210.37     34.23 o 
   3  10   8      131.02      161.90     18.22 o 
   4  10   8      571.48      516.04     23.77 o 
   5  10   8      441.09      465.45     25.42 o 
   6  10   8        7.21      -13.89     18.53 o 
   7  10   8       26.19       13.00     20.68 o 
   8  10   8       48.76       51.00     24.01 o 
   9  10   8       60.31       82.35     25.63 o 
 -10  11   8       15.11       38.96     51.15 o 
  -9  11   8       16.33       -3.99     36.41 o 
  -8  11   8      227.91      234.23     23.80 o 
  -7  11   8       35.47       15.24     18.50 o 
  -6  11   8        9.39       -1.72     38.47 o 
  -5  11   8       45.27       31.30     23.65 o 
  -4  11   8      269.85      343.51     42.68 o 
  -3  11   8      774.11      811.71     44.04 o 
  -2  11   8      190.61      189.93     31.44 o 
  -1  11   8      319.31      367.66     36.24 o 
   0  11   8       11.16        8.47     23.40 o 
   1  11   8      441.65      447.85     30.79 o 
   2  11   8      211.01      210.69     25.80 o 
   3  11   8       37.09       31.94     16.61 o 
   4  11   8      274.85      282.42     22.60 o 
   5  11   8        6.73        3.27     15.50 o 
   6  11   8        0.23       24.00     19.38 o 
   7  11   8       93.57      131.66     33.00 o 
   8  11   8       65.37       45.46     22.71 o 
   9  11   8        0.17      -21.32     21.32 o 
 -10  12   8      143.01      209.57     28.38 o 
  -9  12   8       81.59      101.15     19.19 o 
  -8  12   8       66.85       52.55     36.08 o 
  -7  12   8        2.69       12.86     40.96 o 
  -6  12   8       13.94      -11.06     19.62 o 
  -5  12   8       92.19       52.85     53.57 o 
  -4  12   8      777.74      823.29     43.56 o 
  -3  12   8       38.58       41.79     23.67 o 
  -2  12   8     2012.61     1935.55     63.76 o 
  -1  12   8       24.76       30.69     26.31 o 
   0  12   8     2434.59     2316.10     67.68 o 
   1  12   8      670.78      704.89     37.32 o 
   2  12   8      798.95      726.46     34.75 o 
   3  12   8      355.78      421.95     31.28 o 
   4  12   8       21.80       19.03     24.87 o 
   5  12   8       40.19       11.34     18.27 o 
   6  12   8      621.25      663.99     65.42 o 
   7  12   8      149.59      150.96     39.49 o 
   8  12   8      216.36      322.06     51.21 o 
  -9  13   8      161.11      205.64     21.88 o 
  -8  13   8      140.39      142.62     24.85 o 
  -7  13   8      185.54      199.84     26.91 o 
  -6  13   8      382.09      480.83     62.23 o 
  -5  13   8       82.33      103.76     26.31 o 
  -4  13   8     1265.80     1297.41     56.12 o 
  -3  13   8      214.93      276.33     31.53 o 
  -2  13   8      240.19      240.62     31.30 o 
  -1  13   8     2080.10     2061.46     63.67 o 
   0  13   8      612.69      552.01     41.79 o 
   1  13   8      961.90     1023.44     58.67 o 
   2  13   8      731.49      694.34     33.23 o 
   3  13   8       88.83       72.78     18.57 o 
   4  13   8     1408.41     1421.77     45.02 o 
   5  13   8       88.04       57.56     19.53 o 
   6  13   8      698.70      746.16     66.37 o 
   7  13   8      185.61      215.55     42.55 o 
  -8  14   8       82.66       57.15     40.58 o 
  -7  14   8       31.06       36.26     21.36 o 
  -6  14   8        1.86      -18.40     18.40 o 
  -5  14   8        4.72      -20.96     20.96 o 
  -4  14   8       20.05      -21.70     21.70 o 
  -3  14   8      661.05      624.48     37.91 o 
  -2  14   8      158.99      133.92     27.31 o 
  -1  14   8      103.10      101.15     26.75 o 
   0  14   8       37.32       18.22     23.83 o 
   1  14   8       91.68       75.52     23.37 o 
   2  14   8      155.94      125.65     26.81 o 
   3  14   8       96.17       80.18     17.99 o 
   4  14   8        0.21      -16.76     16.76 o 
   5  14   8        7.39       -3.67     27.60 o 
   6  14   8       48.93       16.18     31.85 o 
   7  14   8        9.60       -2.04     30.83 o 
  -7  15   8      382.46      469.65     34.59 o 
  -6  15   8       69.71       70.71     58.09 o 
  -5  15   8       85.69       57.76     40.77 o 
  -4  15   8        7.38      -20.57     20.57 o 
  -3  15   8      335.52      315.66     32.70 o 
  -2  15   8      223.37      254.52     30.81 o 
  -1  15   8       11.59      -18.14     20.78 o 
   0  15   8      220.65      252.40     30.53 o 
   1  15   8       12.98      -21.07     21.07 o 
   2  15   8       95.28       48.97     29.05 o 
   3  15   8      199.39      220.63     30.27 o 
   4  15   8       49.72       20.73     21.39 o 
   5  15   8      481.14      484.49     51.21 o 
  -6  16   8        0.79      -10.04     19.51 o 
  -5  16   8        0.02      -19.65     19.65 o 
  -4  16   8        3.49      -16.02     20.18 o 
  -3  16   8        1.41      -19.39     19.39 o 
  -2  16   8        9.60      -21.08     21.08 o 
  -1  16   8        5.94      -12.51     20.96 o 
   0  16   8       19.81       51.57     22.35 o 
   1  16   8       25.51      -17.65     20.05 o 
   2  16   8        3.17      -28.09     28.09 o 
   3  16   8       29.51       33.84     17.14 o 
   4  16   8        5.09       24.08     30.83 o 
  -4  17   8        2.75        6.31     19.99 o 
  -3  17   8       40.99       19.31     20.77 o 
  -2  17   8       26.52       -0.04     20.27 o 
  -1  17   8       37.94       -2.33     20.62 o 
   0  17   8      285.36      393.98     33.41 o 
   1  17   8       44.13        7.93     22.63 o 
   2  17   8       29.92        2.52     19.84 o 
 -13   1   9      427.50      441.95    115.48 o 
 -12   1   9        1.63      -25.93     25.93 o 
 -11   1   9      675.46      764.81     45.21 o 
 -10   1   9       50.29       29.21     20.48 o 
  -9   1   9      739.75      709.53     31.48 o 
  -8   1   9     1108.64     1119.34     36.07 o 
  -7   1   9        5.28        3.98     17.47 o 
  -6   1   9     5306.44     5154.45     78.85 o 
  -5   1   9       34.52       63.83     16.72 o 
  -4   1   9     6844.97     7301.34    103.80 o 
  -3   1   9      334.74      319.06     14.39 o 
  -2   1   9     1057.60      995.45     29.91 o 
  -1   1   9     7216.06     6839.79     90.92 o 
   0   1   9      426.34      538.50     20.28 o 
   1   1   9      967.49      943.15     22.29 o 
   2   1   9    11367.34    11700.53    128.16 o 
   3   1   9      255.06      260.16     12.87 o 
   4   1   9     6966.23     6469.45    148.23 o 
   5   1   9       59.46       88.20     27.87 o 
   6   1   9      845.79      855.91    106.38 o 
   7   1   9      673.88      695.05     49.99 o 
   8   1   9       19.12      -23.46     27.06 o 
   9   1   9     1618.95     1613.18     68.28 o 
  10   1   9       54.59       23.32     28.36 o 
  11   1   9      203.52      240.15     24.90 o 
 -13   2   9        3.31      -20.04     23.78 o 
 -12   2   9        1.77      -38.35     38.35 o 
 -11   2   9        6.74      -25.31     25.31 o 
 -10   2   9      691.37      771.97     29.88 o 
  -9   2   9      414.99      430.35     26.47 o 
  -8   2   9       45.15       49.77     20.41 o 
  -7   2   9       82.76       66.68     22.58 o 
  -6   2   9      153.83      154.34     21.12 o 
  -5   2   9      625.23      560.68     36.06 o 
  -4   2   9      476.17      559.31     23.75 o 
  -3   2   9     3628.19     3479.66     44.08 o 
  -2   2   9      748.15      791.16     25.26 o 
  -1   2   9     3341.09     3652.81     66.24 o 
   0   2   9     5431.58     5139.27     83.20 o 
   1   2   9      286.35      271.23     14.67 o 
   2   2   9    12252.16    12921.47    173.89 o 
   3   2   9     3708.10     3683.90     50.41 o 
   4   2   9      217.02      201.36     14.58 o 
   5   2   9     3237.32     3205.87     69.21 o 
   6   2   9        3.42       22.25     20.44 o 
   7   2   9       26.71       20.54     22.07 o 
   8   2   9      219.55      189.35     34.14 o 
   9   2   9      161.96      146.35     24.72 o 
  10   2   9      344.97      354.54     34.65 o 
  11   2   9        6.88      -24.00     24.00 o 
 -13   3   9        3.56       49.81     35.42 o 
 -12   3   9      218.31      163.97     42.17 o 
 -11   3   9      104.04       89.25     33.11 o 
 -10   3   9      368.76      427.14     24.63 o 
  -9   3   9     1263.55     1314.47     37.33 o 
  -8   3   9      377.54      365.83     25.69 o 
  -7   3   9      655.98      663.26     30.74 o 
  -6   3   9       67.83       50.58     18.88 o 
  -5   3   9    11302.77    11370.23    233.12 o 
  -4   3   9     6736.26     6796.64     93.28 o 
  -3   3   9     2773.53     2748.28     46.87 o 
  -2   3   9    12243.87    11946.23    173.70 o 
  -1   3   9     1160.99     1189.87     36.77 o 
   0   3   9     7077.16     6804.59    106.04 o 
   1   3   9    13093.97    13591.28    147.99 o 
   2   3   9     1167.81     1063.39     24.65 o 
   3   3   9     5193.16     4937.33     62.24 o 
   4   3   9      483.62      546.21     22.82 o 
   5   3   9     3774.34     3490.76    155.10 o 
   6   3   9     1372.69     1437.08     46.46 o 
   7   3   9     2753.41     2643.75     74.64 o 
   8   3   9      238.94      248.90     26.45 o 
   9   3   9        0.90      -17.28     19.59 o 
  10   3   9     1230.05     1234.38     44.15 o 
  11   3   9        1.46        0.99     40.26 o 
 -12   4   9        5.61      -11.08     37.45 o 
 -11   4   9      187.94      126.29     27.55 o 
 -10   4   9       71.78       60.27     19.14 o 
  -9   4   9      856.64      799.02     29.99 o 
  -8   4   9      109.64       73.82     19.81 o 
  -7   4   9        2.24      -17.55     22.60 o 
  -6   4   9     1551.76     1559.36     38.94 o 
  -5   4   9     5482.47     5342.81     79.74 o 
  -4   4   9     3349.65     2990.65     51.41 o 
  -3   4   9     3115.42     3138.22     64.97 o 
  -2   4   9      251.46      248.55     25.07 o 
  -1   4   9    13098.23    13180.75    189.05 o 
   0   4   9     2753.24     2362.19     51.73 o 
   1   4   9     8801.59     9025.95    114.39 o 
   2   4   9     2269.47     2150.93     35.48 o 
   3   4   9       47.63       69.97     12.53 o 
   4   4   9     1512.83     1490.70     39.42 o 
   5   4   9      571.36      574.31     34.05 o 
   6   4   9      539.81      576.77     34.34 o 
   7   4   9     1515.79     1476.73     70.28 o 
   8   4   9        1.80      -18.13     18.13 o 
   9   4   9      325.23      362.22     31.69 o 
  10   4   9       68.27       70.37     22.34 o 
  11   4   9      118.58       32.84     46.24 o 
 -12   5   9       69.23       48.54     35.80 o 
 -11   5   9        0.99       37.47     23.06 o 
 -10   5   9       31.66       66.40     18.79 o 
  -9   5   9       23.26        9.08     16.70 o 
  -8   5   9       50.82       43.72     18.70 o 
  -7   5   9        1.03      -17.18     17.18 o 
  -6   5   9       46.04       27.28     17.90 o 
  -5   5   9      222.41      193.31     24.57 o 
  -4   5   9     1665.37     1756.37     37.95 o 
  -3   5   9      129.72      116.73     22.13 o 
  -2   5   9     1237.60     1276.71     41.63 o 
  -1   5   9      397.36      550.31     30.05 o 
   0   5   9      455.94      385.17     25.54 o 
   1   5   9      284.69      299.18     17.85 o 
   2   5   9        0.77        2.28     11.46 o 
   3   5   9      419.69      415.94     18.82 o 
   4   5   9      404.68      520.81     24.73 o 
   5   5   9      779.91      731.48     35.85 o 
   6   5   9        2.33      -18.13     20.11 o 
   7   5   9      652.34      626.85     34.18 o 
   8   5   9      138.05      113.08     22.00 o 
   9   5   9      185.75      187.82     24.53 o 
  10   5   9      115.91      110.25     28.58 o 
  11   5   9      117.16      112.32     31.15 o 
 -12   6   9      186.39      197.21     44.72 o 
 -11   6   9      489.77      494.26     40.00 o 
 -10   6   9       75.61       51.68     20.65 o 
  -9   6   9      397.46      441.14     28.34 o 
  -8   6   9      166.61      100.93     27.69 o 
  -7   6   9      421.44      412.36     30.08 o 
  -6   6   9     3444.76     3401.66     71.68 o 
  -5   6   9     1065.78      978.64     41.53 o 
  -4   6   9     4802.27     4727.63     87.67 o 
  -3   6   9      439.11      430.70     27.51 o 
  -2   6   9        3.65      -10.09     18.81 o 
  -1   6   9     3958.35     4032.59     75.56 o 
   0   6   9       15.16       17.00     19.78 o 
   1   6   9     1609.96     1288.21     31.07 o 
   2   6   9     1453.91     1381.83     30.36 o 
   3   6   9      117.78       98.39     14.68 o 
   4   6   9     1638.10     1517.75     53.91 o 
   5   6   9      132.93      136.81     23.68 o 
   6   6   9      745.12      675.74     37.09 o 
   7   6   9        4.25      -11.41     18.56 o 
   8   6   9      430.84      423.68     30.15 o 
   9   6   9      329.26      324.02     27.22 o 
  10   6   9       17.83       -3.86     24.95 o 
 -12   7   9      377.08      403.08     54.65 o 
 -11   7   9      335.55      386.67     36.69 o 
 -10   7   9      660.56      684.88     30.33 o 
  -9   7   9      231.02      299.47     25.87 o 
  -8   7   9      152.31      176.06     23.78 o 
  -7   7   9     1134.88     1061.39     36.94 o 
  -6   7   9      722.13      700.33     34.69 o 
  -5   7   9     4343.27     4026.25     79.02 o 
  -4   7   9     2496.13     2227.60     72.55 o 
  -3   7   9     1620.84     1605.76     78.54 o 
  -2   7   9     1893.43     1745.71    104.20 o 
  -1   7   9      117.42      148.75     22.77 o 
   0   7   9     5400.14     4883.01     86.54 o 
   1   7   9      784.55      744.58     26.84 o 
   2   7   9      635.85      566.76     26.67 o 
   3   7   9      951.75      923.86     26.90 o 
   4   7   9       59.16       90.05     17.65 o 
   5   7   9     1287.25     1256.03     43.30 o 
   6   7   9      837.23      838.17     46.52 o 
   7   7   9      155.06      119.01     22.90 o 
   8   7   9     1296.37     1308.81     61.42 o 
   9   7   9       61.65       26.95     50.26 o 
  10   7   9      421.05      510.63     50.19 o 
 -11   8   9        6.17      -11.00     19.62 o 
 -10   8   9      323.28      335.46     25.56 o 
  -9   8   9        5.46        7.76     17.29 o 
  -8   8   9       69.51       84.44     19.91 o 
  -7   8   9       10.71      -17.67     18.66 o 
  -6   8   9        6.97      -10.78     21.16 o 
  -5   8   9     1596.04     1535.25     47.48 o 
  -4   8   9      259.25      312.04     32.30 o 
  -3   8   9      364.40      413.74     62.62 o 
  -2   8   9      173.29      135.23     23.81 o 
  -1   8   9       38.32       31.19     20.61 o 
   0   8   9       22.76       54.93     25.26 o 
   1   8   9       93.26      108.03     17.94 o 
   2   8   9      328.20      326.01     32.62 o 
   3   8   9      101.99       94.42     16.23 o 
   4   8   9       55.64       63.15     17.27 o 
   5   8   9       98.06       94.57     23.11 o 
   6   8   9        4.09      -18.23     18.23 o 
   7   8   9      351.32      398.93     29.94 o 
   8   8   9       11.09      -18.56     18.56 o 
   9   8   9        2.09      -22.39     22.39 o 
  10   8   9      188.76      230.21     34.08 o 
 -11   9   9       42.49       12.10     33.63 o 
 -10   9   9      369.22      388.78     25.94 o 
  -9   9   9        6.29       -1.39     16.86 o 
  -8   9   9      202.18      219.51     24.30 o 
  -7   9   9      570.96      568.82     36.06 o 
  -6   9   9      548.26      603.19     32.70 o 
  -5   9   9     1275.94     1249.03     50.78 o 
  -4   9   9       63.29       81.73     25.77 o 
  -3   9   9      573.25      563.91     40.58 o 
  -2   9   9     1278.58     1276.57     50.98 o 
  -1   9   9     1303.86     1197.86     42.98 o 
   0   9   9     2011.32     1967.59     52.69 o 
   1   9   9      163.46      220.74     24.97 o 
   2   9   9      928.35      944.57     37.10 o 
   3   9   9      165.66      172.89     18.10 o 
   4   9   9      658.65      659.62     27.86 o 
   5   9   9      220.22      250.20     25.49 o 
   6   9   9        6.50      -17.87     18.25 o 
   7   9   9        1.49      -19.71     19.71 o 
   8   9   9        1.72       -6.85     21.51 o 
   9   9   9      255.93      268.94     36.18 o 
 -11  10   9        0.13       47.14     40.51 o 
 -10  10   9       22.53       57.93     23.84 o 
  -9  10   9       27.46        3.41     21.33 o 
  -8  10   9       63.08       68.77     19.65 o 
  -7  10   9       20.70       35.92     30.24 o 
  -6  10   9       55.83       75.09     22.10 o 
  -5  10   9      105.43      167.78     28.47 o 
  -4  10   9      797.62      848.46     44.54 o 
  -3  10   9      369.69      371.80     35.87 o 
  -2  10   9      400.74      427.13     46.24 o 
  -1  10   9      674.21      677.83     35.94 o 
   0  10   9      413.27      432.32     34.61 o 
   1  10   9      356.22      432.88     30.05 o 
   2  10   9      113.36       85.71     23.30 o 
   3  10   9       57.05       50.13     16.79 o 
   4  10   9        0.47      -17.51     17.51 o 
   5  10   9        4.07       18.24     18.80 o 
   6  10   9        9.22      -17.43     17.43 o 
   7  10   9      383.53      417.54     30.19 o 
   8  10   9        0.66       17.76     28.79 o 
   9  10   9        0.20      -22.24     22.24 o 
 -10  11   9       80.57      105.42     24.12 o 
  -9  11   9      101.33      118.79     19.69 o 
  -8  11   9     1002.91     1099.54     39.20 o 
  -7  11   9       46.80       15.76     18.32 o 
  -6  11   9      966.47     1044.50     45.76 o 
  -5  11   9      182.61      195.03     30.97 o 
  -4  11   9      369.58      387.49     35.60 o 
  -3  11   9     3888.88     3786.80    109.88 o 
  -2  11   9      117.33      142.89     30.24 o 
  -1  11   9     7065.25     6974.81    142.35 o 
   0  11   9      433.07      526.00     33.86 o 
   1  11   9      303.53      333.83     29.32 o 
   2  11   9      433.76      469.08     30.61 o 
   3  11   9       39.58       18.56     16.26 o 
   4  11   9     2303.04     2306.08     57.78 o 
   5  11   9       39.43       30.05     25.91 o 
   6  11   9     1023.05     1017.03     49.62 o 
   7  11   9      127.29       96.18     36.05 o 
   8  11   9        1.02      -10.57     29.56 o 
  -9  12   9       22.36      -10.03     22.27 o 
  -8  12   9      422.38      480.93     29.83 o 
  -7  12   9        0.59      -19.63     19.63 o 
  -6  12   9      145.70      102.85     24.76 o 
  -5  12   9      881.77      942.18     74.46 o 
  -4  12   9      166.18      111.28     27.73 o 
  -3  12   9     1434.43     1509.09     55.37 o 
  -2  12   9      831.87      831.17     43.60 o 
  -1  12   9       94.25      114.80     41.91 o 
   0  12   9     1462.64     1364.66     51.35 o 
   1  12   9        0.79      -15.58     18.04 o 
   2  12   9      182.71      136.98     23.49 o 
   3  12   9      196.34      177.86     27.92 o 
   4  12   9       29.70       38.46     23.57 o 
   5  12   9      151.55      168.33     30.80 o 
   6  12   9        0.24      -27.86     31.66 o 
   7  12   9      192.53      193.01     42.04 o 
   8  12   9       19.31        5.61     31.59 o 
  -9  13   9       10.04      -14.95     17.52 o 
  -8  13   9        0.58       -4.85     37.84 o 
  -7  13   9       76.69       86.97     22.82 o 
  -6  13   9        7.68       13.45     26.24 o 
  -5  13   9      408.79      380.57     34.19 o 
  -4  13   9        2.24        7.31     22.06 o 
  -3  13   9       38.34       46.41     24.60 o 
  -2  13   9      714.33      696.60     41.32 o 
  -1  13   9        2.32       59.64     78.09 o 
   0  13   9     1352.54     1261.93     50.30 o 
   1  13   9       10.32      -10.59     44.84 o 
   2  13   9       76.43       58.95     21.03 o 
   3  13   9      669.18      639.28     31.72 o 
   4  13   9      319.27      363.98     29.05 o 
   5  13   9      348.06      396.78     37.91 o 
   6  13   9        6.03       25.10     34.27 o 
   7  13   9       64.03      113.26     39.11 o 
  -8  14   9       83.28       99.95     22.74 o 
  -7  14   9        2.15       17.36     21.02 o 
  -6  14   9       54.30       49.25     23.05 o 
  -5  14   9       83.78      100.48     50.00 o 
  -4  14   9       48.47       27.81     48.73 o 
  -3  14   9      162.89      159.73     27.47 o 
  -2  14   9      164.85      144.34     39.43 o 
  -1  14   9       15.38       34.82     21.95 o 
   0  14   9     1428.05     1330.20    122.68 o 
   1  14   9      137.88      150.59     27.48 o 
   2  14   9      208.34      230.06     31.59 o 
   3  14   9       10.99       -4.77     16.42 o 
   4  14   9        4.03      -17.72     17.72 o 
   5  14   9      331.49      344.70     45.67 o 
   6  14   9      266.79      299.76     49.30 o 
  -7  15   9      296.91      398.89     83.51 o 
  -6  15   9       92.18       74.74     24.65 o 
  -5  15   9       37.35       32.68     23.30 o 
  -4  15   9      116.34      121.71     25.64 o 
  -3  15   9      299.82      269.28     30.01 o 
  -2  15   9       14.08       -2.66     35.73 o 
  -1  15   9        0.93      -20.57     20.57 o 
   0  15   9       76.66       98.96     24.83 o 
   1  15   9      203.14      177.43     28.25 o 
   2  15   9       97.00       63.99     22.74 o 
   3  15   9       39.95       27.82     20.22 o 
   4  15   9       34.18       52.33     39.94 o 
   5  15   9      218.71      271.23     47.52 o 
  -5  16   9        0.55      -19.56     19.56 o 
  -4  16   9       32.08        6.83     20.83 o 
  -3  16   9       41.34       33.49     21.02 o 
  -2  16   9       62.15       41.97     23.12 o 
  -1  16   9      131.30      133.00     24.82 o 
   0  16   9       35.82      -17.78     19.35 o 
   1  16   9       96.09       67.76     23.84 o 
   2  16   9        0.23       26.31     28.47 o 
   3  16   9       22.16       -5.92     22.59 o 
   4  16   9      119.02      149.80     25.38 o 
  -3  17   9        4.54      -19.99     19.99 o 
  -2  17   9       65.03       96.72     24.62 o 
  -1  17   9       47.32       18.35     22.68 o 
   0  17   9       33.44       -9.87     21.16 o 
   1  17   9       12.49      -28.89     52.74 o 
   2  17   9       12.34       43.56     19.79 o 
 -13   0  10       10.87       34.52     32.36 o 
 -12   0  10      409.74      413.66     57.58 o 
 -11   0  10       15.04       22.05     19.53 o 
 -10   0  10     3992.00     4031.50     96.46 o 
  -9   0  10       39.78        6.85     25.54 o 
  -8   0  10      935.44      939.67     47.83 o 
  -7   0  10     1294.77     1259.86     52.51 o 
  -6   0  10       34.29       33.49     25.94 o 
  -5   0  10     8583.42     8511.22    161.23 o 
  -4   0  10     2148.96     2281.07     49.81 o 
  -3   0  10       33.97       21.57     15.64 o 
  -2   0  10     2634.05     2781.45     67.48 o 
  -1   0  10        5.57      -16.01     16.01 o 
   0   0  10    12874.80    13227.75    227.84 o 
   1   0  10       42.64      109.63     18.27 o 
   2   0  10    14480.47    15163.15    254.45 o 
   3   0  10      420.01      370.41     23.78 o 
   4   0  10       86.66      101.28     36.05 o 
   5   0  10     8128.07     7161.32    210.59 o 
   6   0  10     2106.55     2173.38    103.19 o 
   7   0  10     1772.92     1756.16     95.80 o 
   8   0  10        7.21       46.50     40.38 o 
   9   0  10        7.22        0.25     35.54 o 
  10   0  10     1456.14     1510.15     88.03 o 
  11   0  10      107.26       58.60     42.93 o 
 -13   1  10       26.47      -10.14     36.69 o 
 -12   1  10       11.06       -6.95     23.96 o 
 -11   1  10       87.51      123.72     19.45 o 
 -10   1  10      264.25      276.67     22.58 o 
  -9   1  10      854.07      838.86     32.38 o 
  -8   1  10     1209.58     1266.20     37.16 o 
  -7   1  10       84.20       89.54     20.69 o 
  -6   1  10     1136.20     1147.63     34.60 o 
  -5   1  10     1269.65     1368.72     35.63 o 
  -4   1  10     7531.93     7719.35     83.88 o 
  -3   1  10     2923.92     3147.05     45.79 o 
  -2   1  10     6864.88     7249.94     96.91 o 
  -1   1  10     3268.25     3047.00     49.91 o 
   0   1  10      234.12      278.48     18.48 o 
   1   1  10     2809.62     2807.58     40.94 o 
   2   1  10     6180.19     6248.07     79.85 o 
   3   1  10        0.40       -7.91      8.53 o 
   4   1  10      168.79      149.97     28.97 o 
   5   1  10      772.71      782.42     46.32 o 
   6   1  10     3247.39     3151.50     88.20 o 
   7   1  10     1525.70     1475.38     77.20 o 
   8   1  10       60.90       71.90     30.09 o 
   9   1  10       58.74       74.73     29.34 o 
  10   1  10      121.36       99.36     21.99 o 
  11   1  10        0.42      -18.00     18.00 o 
 -13   2  10       25.57       49.30     34.01 o 
 -12   2  10      100.21       79.27     28.82 o 
 -11   2  10       73.31       78.91     21.55 o 
 -10   2  10      341.43      338.73     23.66 o 
  -9   2  10     4539.39     4357.01     72.85 o 
  -8   2  10      127.46      111.28     21.60 o 
  -7   2  10     1747.01     1734.78     41.98 o 
  -6   2  10      399.10      381.22     24.08 o 
  -5   2  10     6295.95     6313.57    112.66 o 
  -4   2  10     4362.24     4117.11     51.01 o 
  -3   2  10       48.92       39.49     12.22 o 
  -2   2  10     5079.33     5328.07     76.06 o 
  -1   2  10     5537.53     5683.60     93.23 o 
   0   2  10     4000.62     4112.23     60.08 o 
   1   2  10     9603.84     9935.00    111.76 o 
   2   2  10      207.55      246.19     15.36 o 
   3   2  10      715.64      679.21     19.53 o 
   4   2  10     1448.50     1317.12     55.47 o 
   5   2  10      800.08      814.75     37.13 o 
   6   2  10     4602.06     4411.82    118.77 o 
   7   2  10     2675.65     2493.11     62.06 o 
   8   2  10        6.69       -7.83     19.85 o 
   9   2  10      738.95      766.51     36.53 o 
  10   2  10      332.97      416.19     41.15 o 
  11   2  10      278.43      247.44     25.65 o 
 -13   3  10      111.46       97.33     38.22 o 
 -12   3  10        0.19       -0.38     35.16 o 
 -11   3  10       78.25       49.42     18.34 o 
 -10   3  10      232.92      233.22     24.64 o 
  -9   3  10     1342.68     1254.52     35.70 o 
  -8   3  10      239.15      266.17     30.05 o 
  -7   3  10      197.29      221.26     30.88 o 
  -6   3  10      799.63      755.17     31.19 o 
  -5   3  10        7.84      -10.54     15.91 o 
  -4   3  10     2625.73     2857.74     45.26 o 
  -3   3  10     5781.10     5356.49     77.24 o 
  -2   3  10     2773.75     2846.71     69.08 o 
  -1   3  10    10154.10    10132.83    150.34 o 
   0   3  10     1015.22     1051.27     34.71 o 
   1   3  10      372.45      467.24     19.16 o 
   2   3  10     2872.52     2688.16     40.79 o 
   3   3  10     1438.44     1496.63     29.13 o 
   4   3  10      943.53      894.84     36.81 o 
   5   3  10       35.23       54.62     20.41 o 
   6   3  10      135.53      141.59     24.75 o 
   7   3  10      123.05      152.96     24.65 o 
   8   3  10      267.72      241.35     27.81 o 
   9   3  10      126.90      137.03     23.83 o 
  10   3  10        2.00      -18.89     18.89 o 
  11   3  10        5.40      -17.05     26.08 o 
 -12   4  10       81.97      148.42     44.97 o 
 -11   4  10      362.94      361.27     25.65 o 
 -10   4  10       17.30       26.11     27.24 o 
  -9   4  10     1508.89     1347.41     42.44 o 
  -8   4  10       29.87       34.79     25.05 o 
  -7   4  10      428.55      404.22     25.89 o 
  -6   4  10     4108.95     4005.46     66.25 o 
  -5   4  10     1531.20     1505.76     37.06 o 
  -4   4  10    10280.52    10111.40    130.58 o 
  -3   4  10     5172.10     5085.31     90.51 o 
  -2   4  10     1014.28      973.06     37.77 o 
  -1   4  10    17611.04    17449.37    282.70 o 
   0   4  10     3225.75     3101.62     75.95 o 
   1   4  10     2529.25     2337.82     41.41 o 
   2   4  10      665.09      653.62     22.18 o 
   3   4  10     1296.26     1229.59     39.08 o 
   4   4  10     5469.18     5396.78     92.02 o 
   5   4  10      764.89      746.11     37.64 o 
   6   4  10     3660.49     3886.45    120.53 o 
   7   4  10       74.25       71.67     21.51 o 
   8   4  10      487.12      509.71     32.06 o 
   9   4  10     1384.62     1413.02     63.61 o 
  10   4  10       52.71       63.28     20.48 o 
  11   4  10      236.73      289.72     55.61 o 
 -12   5  10      433.32      440.28     54.53 o 
 -11   5  10        9.65        0.11     15.83 o 
 -10   5  10      211.57      195.29     22.83 o 
  -9   5  10     1597.90     1657.31     47.30 o 
  -8   5  10      497.06      469.96     39.58 o 
  -7   5  10     1997.11     1920.68     65.53 o 
  -6   5  10      470.40      523.86     37.71 o 
  -5   5  10      741.33      818.01     37.26 o 
  -4   5  10    10415.17    10009.20    154.14 o 
  -3   5  10     1057.74     1029.66     40.31 o 
  -2   5  10     1355.51     1141.35     40.09 o 
  -1   5  10      264.74      283.70     25.08 o 
   0   5  10      265.46      305.54     22.80 o 
   1   5  10       13.96       30.47     13.45 o 
   2   5  10       18.71       25.71     12.25 o 
   3   5  10     2435.90     2335.28     44.18 o 
   4   5  10        8.33        5.86     14.28 o 
   5   5  10        2.97       26.10     24.92 o 
   6   5  10       15.09        3.47     20.09 o 
   7   5  10       93.66      115.22     28.91 o 
   8   5  10     1124.88     1178.45     75.96 o 
   9   5  10      130.24      158.12     23.42 o 
  10   5  10       26.48      -21.62     22.56 o 
 -12   6  10        1.01        9.94     33.89 o 
 -11   6  10      221.38      268.06     23.26 o 
 -10   6  10        4.54       15.10     15.98 o 
  -9   6  10       17.76       -1.46     17.67 o 
  -8   6  10       38.26       22.92     19.67 o 
  -7   6  10      420.98      390.12     30.65 o 
  -6   6  10      388.98      433.62     44.72 o 
  -5   6  10        0.89      -19.18     20.75 o 
  -4   6  10      154.28      117.77     30.17 o 
  -3   6  10      114.20      172.31     25.83 o 
  -2   6  10     1057.81     1069.81     40.55 o 
  -1   6  10      242.35      235.80     23.83 o 
   0   6  10     2222.17     2138.33     75.55 o 
   1   6  10      506.10      487.21     22.58 o 
   2   6  10        9.60        7.99     12.81 o 
   3   6  10      492.33      511.33     21.61 o 
   4   6  10      631.84      661.68     27.31 o 
   5   6  10      316.52      284.56     26.54 o 
   6   6  10      528.85      535.41     32.86 o 
   7   6  10       62.99       32.83     20.79 o 
   8   6  10      333.05      357.71     29.34 o 
   9   6  10      296.42      400.16     41.95 o 
  10   6  10        0.36       -1.43     34.46 o 
 -12   7  10       15.66       17.96     32.74 o 
 -11   7  10      365.73      391.21     31.95 o 
 -10   7  10        0.27       -7.27     37.65 o 
  -9   7  10      341.68      294.36     21.70 o 
  -8   7  10      226.13      249.19     25.64 o 
  -7   7  10      114.15      111.16     37.43 o 
  -6   7  10      629.29      578.81     35.42 o 
  -5   7  10        0.11      -18.13     18.13 o 
  -4   7  10     1160.01     1201.80     50.02 o 
  -3   7  10      689.64      640.61     39.92 o 
  -2   7  10     1584.51     1544.24     46.68 o 
  -1   7  10        2.05      -18.74     18.74 o 
   0   7  10      455.36      417.24     27.76 o 
   1   7  10     1456.11     1335.07     41.50 o 
   2   7  10      725.92      711.77     24.98 o 
   3   7  10     1533.54     1503.06     32.06 o 
   4   7  10      162.80      180.05     19.85 o 
   5   7  10       12.28      -18.70     20.10 o 
   6   7  10     1269.82     1332.39     56.44 o 
   7   7  10       34.37       20.47     20.25 o 
   8   7  10      527.86      529.43     30.98 o 
   9   7  10       15.70       20.04     24.17 o 
  10   7  10        7.30      -24.47     50.07 o 
 -11   8  10      258.41      308.86     31.26 o 
 -10   8  10        0.01       11.78     15.89 o 
  -9   8  10      128.79      120.81     21.22 o 
  -8   8  10        1.74      -16.27     16.27 o 
  -7   8  10        2.91       -9.45     37.93 o 
  -6   8  10      989.88      964.95     38.68 o 
  -5   8  10       68.73       81.55     36.56 o 
  -4   8  10     1858.82     1777.89     66.18 o 
  -3   8  10      309.91      290.86     32.87 o 
  -2   8  10        3.08       21.59     21.54 o 
  -1   8  10     1760.33     1759.44     58.97 o 
   0   8  10      129.94      171.59     23.92 o 
   1   8  10     1305.39     1317.08     41.38 o 
   2   8  10      355.84      375.24     23.26 o 
   3   8  10       34.89       24.71     14.78 o 
   4   8  10       71.12       98.43     18.32 o 
   5   8  10       75.14       69.85     20.95 o 
   6   8  10     1236.46     1206.45     72.10 o 
   7   8  10      152.42       83.94     21.99 o 
   8   8  10      175.40      174.66     24.74 o 
   9   8  10      206.22      227.73     31.01 o 
 -11   9  10       38.33       19.88     20.23 o 
 -10   9  10      152.49      159.71     20.87 o 
  -9   9  10       24.26       19.51     27.53 o 
  -8   9  10      272.08      315.26     26.32 o 
  -7   9  10       21.63       10.10     22.47 o 
  -6   9  10      234.63      315.32     32.16 o 
  -5   9  10     1119.33     1062.97     48.45 o 
  -4   9  10      140.86      179.56     30.13 o 
  -3   9  10     1538.58     1427.17     54.29 o 
  -2   9  10      481.65      569.96     39.67 o 
  -1   9  10      159.28      176.85     46.31 o 
   0   9  10       21.88       60.48     22.02 o 
   1   9  10      446.20      434.69     30.64 o 
   2   9  10      720.26      646.57     32.41 o 
   3   9  10       25.75       12.39     16.71 o 
   4   9  10      652.56      633.47     31.95 o 
   5   9  10      519.54      462.74     40.56 o 
   6   9  10       29.49        8.77     20.36 o 
   7   9  10      454.82      448.42     37.60 o 
   8   9  10       93.66       58.99     20.35 o 
   9   9  10       64.69       49.40     24.69 o 
 -10  10  10      298.82      399.93     26.13 o 
  -9  10  10       17.45        8.18     17.50 o 
  -8  10  10      112.57       95.36     21.19 o 
  -7  10  10      734.62      745.67     34.01 o 
  -6  10  10      271.25      255.89     29.78 o 
  -5  10  10     1785.94     1756.91     59.18 o 
  -4  10  10       69.00       67.70     26.44 o 
  -3  10  10      499.89      551.08     60.83 o 
  -2  10  10     2587.70     2478.88     71.35 o 
  -1  10  10      110.71      135.46     24.51 o 
   0  10  10     1218.81     1244.40     43.78 o 
   1  10  10        7.86        8.33     20.34 o 
   2  10  10      109.01      134.96     39.47 o 
   3  10  10      136.55      128.68     18.71 o 
   4  10  10      245.22      286.52     39.49 o 
   5  10  10     1366.60     1454.37     59.52 o 
   6  10  10       12.67      -12.98     53.95 o 
   7  10  10      592.38      600.00     54.21 o 
   8  10  10        5.26       22.29     32.36 o 
   9  10  10        3.25      -28.92     28.92 o 
 -10  11  10        8.53        9.12     15.93 o 
  -9  11  10        8.16       -1.78     16.55 o 
  -8  11  10       30.77       59.78     18.73 o 
  -7  11  10      351.58      398.52     34.15 o 
  -6  11  10        5.92       -6.91     21.89 o 
  -5  11  10      381.32      386.76     54.46 o 
  -4  11  10       18.11       -5.83     25.54 o 
  -3  11  10      117.11      134.61     27.40 o 
  -2  11  10       35.72       -0.47     23.15 o 
  -1  11  10       21.42       13.00     24.40 o 
   0  11  10     1371.87     1317.76     44.10 o 
   1  11  10       14.20       27.18     19.61 o 
   2  11  10        0.14      -13.00     17.36 o 
   3  11  10      250.30      272.77     22.03 o 
   4  11  10        0.36      -16.36     16.36 o 
   5  11  10      141.96      116.96     29.50 o 
   6  11  10        0.15      -22.43     22.43 o 
   7  11  10        1.35        8.97     61.09 o 
   8  11  10       22.62       -0.64     30.58 o 
  -9  12  10       38.18       48.57     18.19 o 
  -8  12  10      140.50      112.13     23.26 o 
  -7  12  10      122.88      159.07     27.66 o 
  -6  12  10       75.88       88.30     24.83 o 
  -5  12  10     1953.55     1995.70     63.72 o 
  -4  12  10      415.10      475.74     38.52 o 
  -3  12  10      852.96      896.19     44.11 o 
  -2  12  10      488.56      488.31     37.48 o 
  -1  12  10        8.03       -7.68     23.68 o 
   0  12  10     6433.66     6097.84    153.71 o 
   1  12  10      617.07      618.14     32.98 o 
   2  12  10       95.52      100.45     21.20 o 
   3  12  10      164.41      182.42     20.43 o 
   4  12  10       26.20        0.88     21.62 o 
   5  12  10     1638.03     1700.21     64.52 o 
   6  12  10      200.28      163.88     55.74 o 
   7  12  10       55.36       33.63     35.16 o 
  -9  13  10       28.56        1.11     18.59 o 
  -8  13  10      268.21      281.00     29.73 o 
  -7  13  10       62.26       31.19     20.50 o 
  -6  13  10       83.94       83.30     26.37 o 
  -5  13  10      207.57      238.32     29.38 o 
  -4  13  10       13.59        1.92     20.70 o 
  -3  13  10      471.69      498.74     37.38 o 
  -2  13  10        3.37        2.74     22.89 o 
  -1  13  10       15.18       14.35     21.39 o 
   0  13  10      661.73      582.71     49.17 o 
   1  13  10        7.57      -17.42     18.54 o 
   2  13  10      253.37      275.96     27.13 o 
   3  13  10       31.95       -5.16     15.59 o 
   4  13  10      365.56      372.71     28.86 o 
   5  13  10      144.10       93.87     30.75 o 
   6  13  10       25.93       -4.14     35.67 o 
  -8  14  10       14.19       22.24     19.56 o 
  -7  14  10      139.24      145.88     25.22 o 
  -6  14  10      496.45      563.39     37.15 o 
  -5  14  10       24.36      -15.16     29.43 o 
  -4  14  10      571.37      591.03     38.98 o 
  -3  14  10       66.29       12.87     23.02 o 
  -2  14  10       57.61       45.90     27.52 o 
  -1  14  10      975.78     1015.52     46.02 o 
   0  14  10       34.06      -13.72     22.91 o 
   1  14  10     1190.34     1235.27     99.18 o 
   2  14  10       79.12       58.18     20.22 o 
   3  14  10       57.69       56.17     19.74 o 
   4  14  10      384.82      504.92     34.91 o 
   5  14  10       13.61       -3.31     22.11 o 
   6  14  10      192.76      225.87     47.14 o 
  -7  15  10      152.91      189.64     28.09 o 
  -6  15  10        3.00       -6.11     20.31 o 
  -5  15  10       24.87       25.25     34.59 o 
  -4  15  10       12.47       11.72     21.86 o 
  -3  15  10        2.63       -5.92     25.29 o 
  -2  15  10      314.97      373.10     46.18 o 
  -1  15  10        0.84        0.59     23.06 o 
   0  15  10       71.02       72.23     48.92 o 
   1  15  10      151.06      142.83     24.68 o 
   2  15  10      105.53      128.85     24.48 o 
   3  15  10      113.35      141.17     26.04 o 
   4  15  10       43.48       24.19     17.80 o 
   5  15  10        0.58      -23.23     23.23 o 
  -5  16  10       10.54      -35.16     35.16 o 
  -4  16  10       33.48       -2.32     24.14 o 
  -3  16  10        3.95        1.49     27.20 o 
  -2  16  10       18.98        7.97     21.22 o 
  -1  16  10        8.78      -19.37     19.37 o 
   0  16  10       59.71        3.54     20.31 o 
   1  16  10       22.79      -24.71     24.71 o 
   2  16  10        0.11      -16.11     16.11 o 
   3  16  10        8.49       -6.81     20.32 o 
  -3  17  10        0.22      -19.86     19.86 o 
  -2  17  10       48.47       48.34     29.81 o 
  -1  17  10        4.71      -19.91     19.91 o 
   0  17  10        0.89       -1.71     20.14 o 
   1  17  10      195.77      195.57     26.41 o 
 -13   1  11       24.60       -6.24     35.16 o 
 -12   1  11        6.39       -9.21     24.64 o 
 -11   1  11        1.58      -14.43     14.43 o 
 -10   1  11      129.78      149.56     20.07 o 
  -9   1  11      177.70      188.24     21.43 o 
  -8   1  11      847.79      853.94     32.78 o 
  -7   1  11       47.53       18.89     19.78 o 
  -6   1  11       73.25       41.71     20.06 o 
  -5   1  11       36.15        4.48     16.25 o 
  -4   1  11      128.53      113.53     14.20 o 
  -3   1  11     1612.91     1549.61     38.73 o 
  -2   1  11      845.15      853.45     27.91 o 
  -1   1  11       15.33       25.59     10.36 o 
   0   1  11     1036.23      902.11     20.55 o 
   1   1  11     6542.45     6512.04     78.11 o 
   2   1  11     5436.12     5298.27     66.17 o 
   3   1  11      394.22      430.37     22.72 o 
   4   1  11       55.26       67.75     21.13 o 
   5   1  11       53.62       23.89     23.38 o 
   6   1  11     1187.79     1194.40     55.21 o 
   7   1  11     1142.89     1116.04     53.55 o 
   8   1  11      315.19      346.79     29.30 o 
   9   1  11       97.67       65.58     22.11 o 
  10   1  11       36.66       38.07     23.39 o 
  11   1  11      162.60      121.67     24.40 o 
 -13   2  11       34.88       45.74     35.67 o 
 -12   2  11      178.43      105.10     41.79 o 
 -11   2  11      161.61      137.72     18.49 o 
 -10   2  11     1405.98     1457.67     38.10 o 
  -9   2  11     1961.74     1871.65     43.45 o 
  -8   2  11     1954.51     1848.26     49.89 o 
  -7   2  11      533.31      486.32     26.46 o 
  -6   2  11      637.75      639.09     28.65 o 
  -5   2  11    13422.94    12934.22    163.25 o 
  -4   2  11      760.22      731.23     21.36 o 
  -3   2  11     2225.05     2055.46     46.30 o 
  -2   2  11     6100.18     6008.48     84.78 o 
  -1   2  11      428.73      280.78     18.18 o 
   0   2  11     4518.66     4503.54     65.08 o 
   1   2  11     7612.25     7767.88     91.00 o 
   2   2  11      618.45      537.31     20.10 o 
   3   2  11     3602.45     3448.10     47.90 o 
   4   2  11      833.23      861.01     37.44 o 
   5   2  11     1859.60     1838.16     51.62 o 
   6   2  11     1890.99     1845.22     69.09 o 
   7   2  11       10.54        8.04     21.43 o 
   8   2  11     1036.67     1046.99     41.22 o 
   9   2  11       74.01       85.62     22.06 o 
  10   2  11      368.46      393.66     29.75 o 
 -12   3  11        1.63       50.58     34.14 o 
 -11   3  11       13.73       37.77     17.19 o 
 -10   3  11      959.63      926.32     35.32 o 
  -9   3  11      832.24      869.98     42.03 o 
  -8   3  11      139.85      181.45     25.12 o 
  -7   3  11      820.91      820.69     31.28 o 
  -6   3  11       52.37       59.65     18.93 o 
  -5   3  11     1687.31     1589.26     38.74 o 
  -4   3  11     2309.67     2287.32     34.51 o 
  -3   3  11     1348.87     1300.62     32.25 o 
  -2   3  11     7898.51     8582.50    176.79 o 
  -1   3  11      483.17      548.54     29.87 o 
   0   3  11     3195.85     2955.45     47.94 o 
   1   3  11     2862.10     2840.63     47.49 o 
   2   3  11      591.59      505.64     19.57 o 
   3   3  11       94.28      112.39     13.15 o 
   4   3  11      408.74      463.09     30.38 o 
   5   3  11       29.31       33.73     21.45 o 
   6   3  11     1020.02      976.09     45.62 o 
   7   3  11      177.19      177.41     24.52 o 
   8   3  11       58.46       29.55     21.27 o 
   9   3  11       14.31       -6.77     19.85 o 
  10   3  11        1.79      -18.42     18.42 o 
 -12   4  11      112.64       68.79     36.56 o 
 -11   4  11      411.44      422.42     27.40 o 
 -10   4  11       23.13       35.88     33.55 o 
  -9   4  11       53.44       62.95     18.96 o 
  -8   4  11     1327.22     1285.58     42.62 o 
  -7   4  11      730.06      709.33     36.51 o 
  -6   4  11     3719.82     3556.37    120.29 o 
  -5   4  11      592.62      607.23     54.37 o 
  -4   4  11     1463.62     1404.61     75.02 o 
  -3   4  11     2052.97     1991.83     40.78 o 
  -2   4  11      422.99      480.46     33.79 o 
  -1   4  11     4193.72     3869.65     77.59 o 
   0   4  11     2727.38     2651.61    107.17 o 
   1   4  11     2188.87     2108.07     35.90 o 
   2   4  11     2413.33     2307.33     43.99 o 
   3   4  11      899.54      895.44     24.28 o 
   4   4  11     5127.80     5008.43    162.09 o 
   5   4  11      178.62      200.23     25.93 o 
   6   4  11      242.64      273.42     27.51 o 
   7   4  11      448.76      449.35     31.47 o 
   8   4  11      134.14      129.86     23.35 o 
   9   4  11     1288.00     1347.91     62.56 o 
  10   4  11       23.30      -12.16     19.63 o 
 -12   5  11        8.24      -10.83     33.00 o 
 -11   5  11      135.52      140.57     20.97 o 
 -10   5  11       65.56       79.68     23.20 o 
  -9   5  11       77.00       45.61     19.44 o 
  -8   5  11      226.36      274.64     26.05 o 
  -7   5  11       19.42       20.64     21.73 o 
  -6   5  11      194.84      195.20     26.43 o 
  -5   5  11      181.06      213.62     27.02 o 
  -4   5  11      889.66      815.21     47.69 o 
  -3   5  11      524.73      643.13     37.35 o 
  -2   5  11        3.38       -4.33     21.62 o 
  -1   5  11        9.57        0.62     21.92 o 
   0   5  11      248.06      288.68     24.12 o 
   1   5  11      515.32      599.64     23.71 o 
   2   5  11      109.94      125.20     15.11 o 
   3   5  11        0.68      -14.11     14.83 o 
   4   5  11       40.79       31.99     21.82 o 
   5   5  11       21.63       -7.41     20.53 o 
   6   5  11      178.03      206.67     25.94 o 
   7   5  11      214.78      200.29     25.50 o 
   8   5  11      121.97      106.44     22.90 o 
   9   5  11       14.74        8.98     19.00 o 
  10   5  11        1.05      -20.49     20.49 o 
 -12   6  11        1.00       37.45     37.58 o 
 -11   6  11     1055.56     1146.89     45.08 o 
 -10   6  11       47.69       35.24     16.33 o 
  -9   6  11       23.40        3.34     16.64 o 
  -8   6  11     1735.68     1690.30     86.69 o 
  -7   6  11      242.11      202.82     26.53 o 
  -6   6  11     5748.95     5547.29    100.15 o 
  -5   6  11       91.85      116.16     24.58 o 
  -4   6  11     2130.03     2069.78     98.92 o 
  -3   6  11     6754.39     6560.19    146.94 o 
  -2   6  11       66.89       61.75     18.24 o 
  -1   6  11     9134.55     8507.91    133.61 o 
   0   6  11      451.28      425.90     27.70 o 
   1   6  11     2243.51     2282.40     52.42 o 
   2   6  11     2266.53     2089.84     37.84 o 
   3   6  11        1.11        4.79     13.61 o 
   4   6  11     5914.31     5988.31    105.03 o 
   5   6  11      696.81      656.52     35.48 o 
   6   6  11     1947.36     2092.94     61.39 o 
   7   6  11     1165.84     1218.17     43.12 o 
   8   6  11       10.41      -10.57     18.01 o 
   9   6  11      918.71      989.76     39.54 o 
  10   6  11        0.42      -19.62     20.72 o 
 -12   7  11       17.07       16.56     35.29 o 
 -11   7  11       34.63      -14.24     49.88 o 
 -10   7  11        7.17       12.69     13.50 o 
  -9   7  11       43.07       58.62     18.82 o 
  -8   7  11       73.22       64.57     20.85 o 
  -7   7  11       64.07       81.41     22.72 o 
  -6   7  11      148.89      128.03     24.76 o 
  -5   7  11      131.92      169.57     56.37 o 
  -4   7  11      227.00      223.00     25.69 o 
  -3   7  11     2018.27     2036.22     54.21 o 
  -2   7  11       13.74       10.45     20.43 o 
  -1   7  11      106.72      103.22     25.52 o 
   0   7  11      942.39      861.04     35.57 o 
   1   7  11      263.71      275.07     24.84 o 
   2   7  11      746.79      703.19     28.24 o 
   3   7  11       71.10       84.26     14.74 o 
   4   7  11      118.28      127.62     23.26 o 
   5   7  11     1157.06     1064.97     39.93 o 
   6   7  11       10.72      -17.84     24.38 o 
   7   7  11      615.56      691.45     35.04 o 
   8   7  11        1.60      -18.08     18.08 o 
   9   7  11      170.16      126.11     33.42 o 
 -11   8  11       17.53       18.29     27.58 o 
 -10   8  11      103.13      125.09     24.08 o 
  -9   8  11      152.12      162.89     22.41 o 
  -8   8  11      429.12      418.16     38.39 o 
  -7   8  11      152.34      137.24     22.76 o 
  -6   8  11       34.73       47.31     22.10 o 
  -5   8  11     1634.93     1609.30     57.20 o 
  -4   8  11      929.83      868.13     45.76 o 
  -3   8  11        1.26       20.99     25.65 o 
  -2   8  11     2089.56     1972.66     53.87 o 
  -1   8  11      272.88      272.45     26.49 o 
   0   8  11     1451.96     1367.38     44.52 o 
   1   8  11        1.17      -10.51     18.38 o 
   2   8  11      567.10      547.03     26.34 o 
   3   8  11     2963.65     2881.18     52.91 o 
   4   8  11       84.14       50.68     18.62 o 
   5   8  11      899.55      960.32     38.50 o 
   6   8  11      431.44      469.27     30.15 o 
   7   8  11       65.66       30.91     23.79 o 
   8   8  11      148.26      159.69     34.85 o 
   9   8  11        5.02      -15.70     21.00 o 
 -11   9  11       22.33       48.18     39.11 o 
 -10   9  11        6.91       19.98     15.88 o 
  -9   9  11      454.61      475.74     28.44 o 
  -8   9  11      139.04      138.26     22.41 o 
  -7   9  11      396.61      463.11     30.56 o 
  -6   9  11      379.44      403.45     35.03 o 
  -5   9  11      843.16      790.36     44.14 o 
  -4   9  11      831.03      906.08     92.43 o 
  -3   9  11      216.40      258.22     31.62 o 
  -2   9  11      328.53      358.77     29.26 o 
  -1   9  11      458.04      475.11     32.27 o 
   0   9  11      343.63      428.50     29.58 o 
   1   9  11       36.28       23.27     20.32 o 
   2   9  11       38.99       45.97     17.82 o 
   3   9  11      258.22      270.80     22.05 o 
   4   9  11      120.11      118.39     20.10 o 
   5   9  11      174.61      147.39     29.13 o 
   6   9  11      369.36      376.33     51.60 o 
   7   9  11      461.94      450.83     37.67 o 
   8   9  11      247.43      296.18     61.34 o 
   9   9  11       43.73       13.12     29.30 o 
 -10  10  11       53.31       85.04     17.99 o 
  -9  10  11      305.96      347.47     37.85 o 
  -8  10  11       19.43       21.55     17.71 o 
  -7  10  11      522.79      468.95     38.28 o 
  -6  10  11      467.77      462.34     36.39 o 
  -5  10  11      685.64      592.16     38.32 o 
  -4  10  11      286.64      308.95     33.05 o 
  -3  10  11       65.47       61.42     27.79 o 
  -2  10  11      186.47      202.52     30.51 o 
  -1  10  11       54.05       44.45     22.57 o 
   0  10  11      404.58      432.99     33.38 o 
   1  10  11      290.99      329.30     28.09 o 
   2  10  11        1.81       -0.27     16.98 o 
   3  10  11       63.56       77.88     20.45 o 
   4  10  11       50.02       38.00     18.50 o 
   5  10  11      481.19      467.43     82.36 o 
   6  10  11      116.99      115.86     28.55 o 
   7  10  11       85.60       71.37     39.94 o 
   8  10  11      190.51      202.94     43.70 o 
 -10  11  11      126.45      138.15     21.94 o 
  -9  11  11       61.46       79.24     30.00 o 
  -8  11  11      349.08      390.68     57.03 o 
  -7  11  11       45.33       35.30     22.16 o 
  -6  11  11      467.30      447.27     47.01 o 
  -5  11  11      448.20      430.12     62.81 o 
  -4  11  11      557.71      615.17     39.14 o 
  -3  11  11      459.55      476.13     59.24 o 
  -2  11  11       63.72      100.44     27.36 o 
  -1  11  11      127.16      157.83     24.90 o 
   0  11  11       53.54       49.90     21.43 o 
   1  11  11       49.21       30.78     24.27 o 
   2  11  11      379.53      378.65     37.78 o 
   3  11  11      177.78      175.39     26.39 o 
   4  11  11       33.56       -6.64     17.48 o 
   5  11  11       10.35      -30.19     30.19 o 
   6  11  11      124.52      125.54     32.49 o 
   7  11  11      254.50      233.17     45.99 o 
   8  11  11      178.58      146.12     38.35 o 
  -9  12  11       32.97        6.97     15.98 o 
  -8  12  11      181.34      177.56     48.47 o 
  -7  12  11     1251.00     1339.64     51.25 o 
  -6  12  11       59.65       48.57     28.92 o 
  -5  12  11      282.07      259.76     45.99 o 
  -4  12  11      853.71      825.23     43.26 o 
  -3  12  11      625.22      598.69     48.73 o 
  -2  12  11      615.51      681.52     40.49 o 
  -1  12  11       11.49       10.23     23.87 o 
   0  12  11      885.31      922.98     38.31 o 
   1  12  11      199.11      273.52     26.20 o 
   2  12  11      645.95      661.45     49.00 o 
   3  12  11      258.31      280.62     26.29 o 
   4  12  11       97.01       68.30     28.18 o 
   5  12  11      563.72      568.71     41.90 o 
   6  12  11       46.20        6.94     35.23 o 
   7  12  11      130.43      166.12     40.38 o 
  -8  13  11      228.38      250.15     29.64 o 
  -7  13  11       76.46      118.19     23.44 o 
  -6  13  11        0.07      -18.46     18.46 o 
  -5  13  11      290.67      257.97     34.21 o 
  -4  13  11      195.04      182.18     28.05 o 
  -3  13  11      163.52      179.25     46.50 o 
  -2  13  11      646.67      594.91     40.38 o 
  -1  13  11      802.59      770.84     40.82 o 
   0  13  11       88.51       93.34     30.58 o 
   1  13  11       19.38        9.15     18.08 o 
   2  13  11      129.66      109.63     22.92 o 
   3  13  11       50.42       42.83     32.09 o 
   4  13  11       25.68        1.55     34.72 o 
   5  13  11       75.50       41.87     24.12 o 
   6  13  11       42.75        7.19     26.77 o 
  -7  14  11      161.05      171.02     25.72 o 
  -6  14  11      135.94      158.90     37.84 o 
  -5  14  11      336.26      384.10     33.71 o 
  -4  14  11      185.89      146.41     39.43 o 
  -3  14  11       19.56      -20.99     20.99 o 
  -2  14  11      198.48      259.11     30.73 o 
  -1  14  11      316.67      313.37     31.75 o 
   0  14  11     1224.97     1312.11     72.55 o 
   1  14  11      134.23      110.95     25.54 o 
   2  14  11        8.11      -14.18     14.18 o 
   3  14  11      396.77      380.11     28.93 o 
   4  14  11       11.32       -2.62     53.25 o 
   5  14  11      526.35      543.01     70.07 o 
  -6  15  11        3.87      -18.47     19.14 o 
  -5  15  11       45.20       32.32     31.98 o 
  -4  15  11       16.86       34.61     40.58 o 
  -3  15  11        0.23      -21.22     21.47 o 
  -2  15  11       15.79      -12.43     21.39 o 
  -1  15  11       41.56       38.37     21.33 o 
   0  15  11      156.38      157.96     27.63 o 
   1  15  11        8.10      -19.43     19.43 o 
   2  15  11        0.20      -10.09     15.68 o 
   3  15  11       82.02       58.17     32.80 o 
   4  15  11        0.22      -44.72     44.72 o 
  -5  16  11       64.14       45.04     22.55 o 
  -4  16  11        3.79        6.09     24.21 o 
  -3  16  11       50.60       28.45     21.05 o 
  -2  16  11        7.68      -20.13     20.13 o 
  -1  16  11      472.96      475.44     33.75 o 
   0  16  11      200.33      192.13     27.90 o 
   1  16  11      170.91      177.48     25.67 o 
   2  16  11       84.32       88.24     33.64 o 
   3  16  11       23.90        5.34     34.52 o 
  -1  17  11      204.40      207.67     28.71 o 
 -12   0  12      604.87      620.55     57.84 o 
 -11   0  12      240.86      228.98     28.31 o 
 -10   0  12     1227.04     1139.91     48.97 o 
  -9   0  12     2063.92     2147.96    173.07 o 
  -8   0  12     1158.18     1131.49     49.82 o 
  -7   0  12     2603.21     2335.45     68.78 o 
  -6   0  12      417.35      544.31     64.40 o 
  -5   0  12      659.50      604.58     38.53 o 
  -4   0  12     1121.89      971.07     34.31 o 
  -3   0  12       24.97        9.20     21.02 o 
  -2   0  12     7171.34     6690.15    130.36 o 
  -1   0  12      234.17      277.21     26.26 o 
   0   0  12     4984.58     5289.58     86.50 o 
   1   0  12     3361.94     3500.15     64.07 o 
   2   0  12     1512.03     1621.33     40.12 o 
   3   0  12     3748.74     3743.28    124.34 o 
   4   0  12       45.57       72.11     37.96 o 
   5   0  12     2422.29     2398.87    101.41 o 
   6   0  12        7.88       43.19     40.89 o 
   7   0  12       54.98      -24.08     38.09 o 
   8   0  12      392.55      408.18     53.76 o 
   9   0  12        0.61      -24.59     35.93 o 
  10   0  12      251.79      248.30     51.72 o 
 -12   1  12       42.33       40.13     38.98 o 
 -11   1  12        1.95       -9.41     14.83 o 
 -10   1  12       21.67       14.34     15.65 o 
  -9   1  12        2.06        3.77     17.29 o 
  -8   1  12      784.66      677.64     32.18 o 
  -7   1  12      967.65      937.24     32.75 o 
  -6   1  12      370.45      359.87     24.26 o 
  -5   1  12     1314.52     1401.50     41.60 o 
  -4   1  12      258.63      271.95     15.80 o 
  -3   1  12       22.33       13.76     14.12 o 
  -2   1  12      914.12      875.23     28.28 o 
  -1   1  12     3162.58     2983.24     51.60 o 
   0   1  12        7.95       -8.05      9.21 o 
   1   1  12      251.94      342.08     16.87 o 
   2   1  12      237.74      260.56     16.64 o 
   3   1  12      565.32      512.46     30.41 o 
   4   1  12     1407.47     1365.91     43.63 o 
   5   1  12       60.20       41.68     21.57 o 
   6   1  12       15.47       -1.90     21.46 o 
   7   1  12       45.81        8.31     19.66 o 
   8   1  12       56.69       66.17     20.90 o 
   9   1  12      612.53      687.78     42.24 o 
  10   1  12        0.50      -17.89     17.89 o 
 -12   2  12      116.98       87.14     40.77 o 
 -11   2  12      142.33      170.27     20.62 o 
 -10   2  12       85.43      113.73     40.70 o 
  -9   2  12      188.40      189.13     23.46 o 
  -8   2  12      472.60      509.15     33.06 o 
  -7   2  12      485.58      544.23     33.24 o 
  -6   2  12      945.48      958.56     32.32 o 
  -5   2  12      314.62      355.11     22.85 o 
  -4   2  12        7.88      -12.55     12.55 o 
  -3   2  12     2070.75     1838.43     39.49 o 
  -2   2  12     1165.29     1074.24     31.42 o 
  -1   2  12     1995.43     1651.77     30.05 o 
   0   2  12       59.25       62.91     13.20 o 
   1   2  12     4018.97     4415.87     58.43 o 
   2   2  12     1661.11     1707.44     31.95 o 
   3   2  12      117.22      106.50     19.64 o 
   4   2  12     4819.10     4609.36    136.44 o 
   5   2  12      508.88      544.36     32.59 o 
   6   2  12     1159.39     1076.26     64.56 o 
   7   2  12       31.84       18.60     19.47 o 
   8   2  12      323.96      345.60     28.97 o 
   9   2  12     1329.24     1385.18     84.74 o 
  10   2  12       12.94      -15.11     17.75 o 
 -12   3  12        9.28       48.03     36.18 o 
 -11   3  12      223.15      210.25     23.33 o 
 -10   3  12      131.23      141.47     21.00 o 
  -9   3  12     2881.55     2759.37     62.45 o 
  -8   3  12        3.24       -0.29     19.14 o 
  -7   3  12        0.23        0.07     23.22 o 
  -6   3  12     2093.69     2072.18     54.42 o 
  -5   3  12     1612.91     1581.98     48.00 o 
  -4   3  12     5911.20     5786.09     83.54 o 
  -3   3  12      643.36      626.88     25.66 o 
  -2   3  12      653.11      682.22     27.05 o 
  -1   3  12     5475.15     5507.03     93.45 o 
   0   3  12      206.52      170.88     15.23 o 
   1   3  12     3949.82     3879.56     53.68 o 
   2   3  12       21.82       44.59     12.71 o 
   3   3  12       12.03      -14.38     17.25 o 
   4   3  12     3363.92     3301.20     90.53 o 
   5   3  12       32.07       14.79     20.89 o 
   6   3  12     2576.99     2487.90     61.01 o 
   7   3  12        0.73      -18.92     18.92 o 
   8   3  12        1.52        2.14     18.56 o 
   9   3  12      101.55       77.61     47.14 o 
  10   3  12        5.87       -2.79     18.26 o 
 -12   4  12        1.65      -18.73     32.23 o 
 -11   4  12      211.58      249.82     24.02 o 
 -10   4  12      115.51      121.06     24.67 o 
  -9   4  12      909.80      928.88     45.80 o 
  -8   4  12      297.66      343.88     37.74 o 
  -7   4  12        0.88      -20.80     20.80 o 
  -6   4  12     1324.88     1210.23     42.46 o 
  -5   4  12     2617.70     2551.09     95.67 o 
  -4   4  12     5702.23     5395.00     96.02 o 
  -3   4  12     2049.88     1882.89     40.59 o 
  -2   4  12        4.00       17.75     19.92 o 
  -1   4  12     3442.34     2957.82     62.36 o 
   0   4  12      876.35      773.29     33.39 o 
   1   4  12     2115.94     2178.89     37.33 o 
   2   4  12     4417.95     4205.02     57.69 o 
   3   4  12      134.45      141.67     16.75 o 
   4   4  12     3584.79     3541.78     84.61 o 
   5   4  12      690.70      687.71     37.10 o 
   6   4  12     1404.65     1364.46     99.38 o 
   7   4  12      442.87      464.36     32.03 o 
   8   4  12        1.51      -22.53     28.47 o 
   9   4  12      479.51      552.88     49.24 o 
  10   4  12      173.17      213.33     26.49 o 
 -12   5  12      164.53      237.08     45.48 o 
 -11   5  12      198.00      214.79     23.87 o 
 -10   5  12     3901.64     3820.10     88.28 o 
  -9   5  12        2.96       -7.29     45.86 o 
  -8   5  12      195.99      220.41     32.34 o 
  -7   5  12     1626.50     1505.80     46.27 o 
  -6   5  12      149.77      153.04     25.57 o 
  -5   5  12    11817.10    10720.85    693.23 o 
  -4   5  12       26.67       18.09     22.79 o 
  -3   5  12     3559.73     3615.43     73.74 o 
  -2   5  12     3274.84     3003.26     65.56 o 
  -1   5  12       41.40       23.04     20.04 o 
   0   5  12     7747.84     7109.97    113.90 o 
   1   5  12        2.54      -13.65     28.32 o 
   2   5  12     4008.86     3991.34     56.04 o 
   3   5  12      379.96      357.48     24.11 o 
   4   5  12       55.09       61.58     21.43 o 
   5   5  12     6428.94     6195.82    161.27 o 
   6   5  12        5.50        4.34     18.87 o 
   7   5  12     1088.27     1139.09     42.43 o 
   8   5  12        9.55      -18.60     18.60 o 
   9   5  12       31.16       11.10     38.74 o 
  10   5  12      556.26      612.93     34.05 o 
 -12   6  12       11.13       33.25     37.20 o 
 -11   6  12       19.09       43.17     39.39 o 
 -10   6  12      245.38      277.48     25.55 o 
  -9   6  12       65.07       51.55     19.94 o 
  -8   6  12      561.45      529.64     44.07 o 
  -7   6  12        8.23       10.19     20.94 o 
  -6   6  12      751.39      724.32     37.09 o 
  -5   6  12      386.43      410.85     37.84 o 
  -4   6  12      749.96      779.93     46.03 o 
  -3   6  12      557.68      526.03     33.37 o 
  -2   6  12      789.14      789.36     39.18 o 
  -1   6  12     1645.60     1616.71     46.90 o 
   0   6  12     1237.34     1174.30     39.43 o 
   1   6  12      180.71      187.49     21.55 o 
   2   6  12      794.73      774.07     31.65 o 
   3   6  12        0.17       -5.36     13.73 o 
   4   6  12      707.38      697.67     34.18 o 
   5   6  12      303.27      279.36     26.01 o 
   6   6  12      169.40      187.19     24.13 o 
   7   6  12      412.33      436.60     36.28 o 
   8   6  12       35.36       26.48     18.95 o 
   9   6  12       36.85        6.07     19.99 o 
 -11   7  12       32.36       61.02     18.37 o 
 -10   7  12      181.27      262.87     37.58 o 
  -9   7  12     1052.23     1033.90     37.46 o 
  -8   7  12        6.26       -7.39     18.58 o 
  -7   7  12      376.76      346.29     29.32 o 
  -6   7  12       61.14       45.70     22.65 o 
  -5   7  12     1667.16     1587.61     58.08 o 
  -4   7  12      932.34      873.32     46.60 o 
  -3   7  12      566.20      636.44     34.74 o 
  -2   7  12      101.14      102.30     22.69 o 
  -1   7  12      418.58      431.47     30.72 o 
   0   7  12     1714.85     1547.19     44.92 o 
   1   7  12      557.70      545.02     30.61 o 
   2   7  12      233.51      243.12     20.76 o 
   3   7  12      123.83      159.77     29.22 o 
   4   7  12      719.02      733.06     44.59 o 
   5   7  12      518.03      517.05     31.64 o 
   6   7  12      306.20      270.65     25.79 o 
   7   7  12      225.28      231.54     26.62 o 
   8   7  12        8.39       -7.56     19.10 o 
   9   7  12      148.51      165.71     23.98 o 
 -11   8  12      105.90      116.29     35.88 o 
 -10   8  12        5.28       21.35     18.75 o 
  -9   8  12        0.74       22.54     23.54 o 
  -8   8  12     1430.72     1418.48     44.15 o 
  -7   8  12        6.22       -5.37     17.65 o 
  -6   8  12      676.78      716.60     41.98 o 
  -5   8  12      682.29      596.55     39.71 o 
  -4   8  12       11.61      -12.80     24.13 o 
  -3   8  12     2263.30     2111.31     54.89 o 
  -2   8  12      605.10      593.36     33.74 o 
  -1   8  12      311.92      367.97     29.30 o 
   0   8  12      179.00      159.03     23.64 o 
   1   8  12     1451.27     1370.33     42.21 o 
   2   8  12      841.00      856.73     31.09 o 
   3   8  12       79.00       58.39     19.93 o 
   4   8  12     1798.38     1744.16     62.43 o 
   5   8  12       50.85       67.92     24.81 o 
   6   8  12      396.51      472.22     38.07 o 
   7   8  12     1063.65     1185.76     70.96 o 
   8   8  12        0.09      -24.49     34.27 o 
   9   8  12      171.90      155.41     28.59 o 
 -11   9  12       81.04      175.64     26.10 o 
 -10   9  12       50.22       71.36     17.82 o 
  -9   9  12        3.78       22.92     32.46 o 
  -8   9  12      108.86      139.36     23.36 o 
  -7   9  12        0.73       -4.09     17.47 o 
  -6   9  12      295.82      330.01     32.56 o 
  -5   9  12      239.59      180.72     29.52 o 
  -4   9  12      941.55      999.71     48.99 o 
  -3   9  12       28.44       -1.73     32.68 o 
  -2   9  12      749.24      768.26     71.96 o 
  -1   9  12      210.64      188.42     36.21 o 
   0   9  12        8.38       16.31     20.93 o 
   1   9  12     1140.36     1097.69     42.06 o 
   2   9  12      239.19      246.60     21.31 o 
   3   9  12       73.88       62.28     19.57 o 
   4   9  12     1998.84     1969.07     67.39 o 
   5   9  12        3.66       -8.69     22.15 o 
   6   9  12      378.34      402.12     37.40 o 
   7   9  12      185.55      220.87     31.84 o 
   8   9  12      128.84      105.58     28.17 o 
 -10  10  12        3.17       -4.77     17.70 o 
  -9  10  12      198.03      237.25     23.69 o 
  -8  10  12        5.12       -7.71     17.92 o 
  -7  10  12      655.73      733.15     52.68 o 
  -6  10  12      321.89      291.83     31.79 o 
  -5  10  12      132.94      134.20     37.45 o 
  -4  10  12      932.56      984.48     45.75 o 
  -3  10  12      958.37      935.50     46.35 o 
  -2  10  12      404.52      468.52     35.41 o 
  -1  10  12      342.15      292.21     28.09 o 
   0  10  12      995.98     1020.35     39.75 o 
   1  10  12       52.64       48.13     21.99 o 
   2  10  12      577.79      499.11     25.18 o 
   3  10  12      749.86      777.59     34.66 o 
   4  10  12      268.10      185.98     31.98 o 
   5  10  12     1070.90     1021.03     49.97 o 
   6  10  12      136.02      128.54     28.19 o 
   7  10  12       34.99      -11.91     32.04 o 
   8  10  12      636.98      705.99     43.67 o 
 -10  11  12        6.46       14.82     19.06 o 
  -9  11  12       38.13       56.22     18.92 o 
  -8  11  12       16.84        5.16     19.22 o 
  -7  11  12       14.48        6.40     21.16 o 
  -6  11  12        1.05      -21.64     21.64 o 
  -5  11  12       78.61       90.53     25.33 o 
  -4  11  12      493.65      512.84     40.04 o 
  -3  11  12      102.52       89.98     26.48 o 
  -2  11  12       28.63        2.89     22.52 o 
  -1  11  12      173.97      160.02     24.69 o 
   0  11  12      294.80      266.31     25.99 o 
   1  11  12       37.44       38.38     19.65 o 
   2  11  12       48.99       37.55     16.02 o 
   3  11  12       23.96       -9.11     27.46 o 
   4  11  12        8.09      -17.12     23.70 o 
   5  11  12        3.08      -17.96     24.42 o 
   6  11  12       23.61       -1.55     35.86 o 
   7  11  12        0.02      -21.85     22.61 o 
  -9  12  12       53.91       65.74     31.79 o 
  -8  12  12       18.79      -17.69     17.69 o 
  -7  12  12      467.69      447.51     34.53 o 
  -6  12  12       18.78       16.77     22.09 o 
  -5  12  12      300.62      288.08     88.09 o 
  -4  12  12       88.44       69.48     24.95 o 
  -3  12  12      135.00      154.47     36.05 o 
  -2  12  12       17.09        6.63     22.89 o 
  -1  12  12      264.80      287.17     46.37 o 
   0  12  12     1260.07     1226.77     42.50 o 
   1  12  12      469.94      511.99     31.29 o 
   2  12  12       51.03       53.04     17.50 o 
   3  12  12      664.34      767.26     35.10 o 
   4  12  12        1.51      -27.96     27.96 o 
   5  12  12      488.00      454.67     40.82 o 
   6  12  12      178.17      201.71     51.28 o 
   7  12  12       13.18       -6.63     49.37 o 
  -8  13  12        8.93       28.82     54.53 o 
  -7  13  12        0.42      -18.54     18.54 o 
  -6  13  12      943.98      981.08     44.96 o 
  -5  13  12       26.35      -20.10     20.10 o 
  -4  13  12      477.63      518.24     36.35 o 
  -3  13  12      149.33      106.40     38.03 o 
  -2  13  12        3.65      -21.71     28.41 o 
  -1  13  12     1106.42     1204.74     50.36 o 
   0  13  12       77.98       51.66     20.01 o 
   1  13  12      961.59      915.79     37.26 o 
   2  13  12      145.99      140.41     19.42 o 
   3  13  12       34.04        8.03     22.91 o 
   4  13  12      253.14      294.32     36.60 o 
   5  13  12        4.20      -43.31     43.31 o 
   6  13  12      144.72      180.39     45.67 o 
  -7  14  12       27.72       24.33     20.55 o 
  -6  14  12      284.89      335.77     34.08 o 
  -5  14  12       33.69       47.14     22.47 o 
  -4  14  12       18.51       -4.62     24.52 o 
  -3  14  12       25.33       13.10     22.62 o 
  -2  14  12       54.13        4.37     23.26 o 
  -1  14  12      711.38      728.98     39.89 o 
   0  14  12      172.05      161.18     52.93 o 
   1  14  12      145.87      132.14     40.35 o 
   2  14  12       74.55       26.93     17.84 o 
   3  14  12        3.32       -5.83     19.60 o 
   4  14  12      158.50      138.30     93.00 o 
   5  14  12       13.10       -5.69     91.09 o 
  -6  15  12        9.76       -5.11     19.11 o 
  -5  15  12      268.58      296.59     31.83 o 
  -4  15  12       58.40       89.52     25.05 o 
  -3  15  12       31.97       28.33     23.19 o 
  -2  15  12       25.98        4.56     37.45 o 
  -1  15  12       62.98       64.67     22.55 o 
   0  15  12      670.43      706.44     38.62 o 
   1  15  12      109.39       90.78     22.31 o 
   2  15  12      233.49      264.10     24.10 o 
   3  15  12       24.49       33.71     18.52 o 
   4  15  12       11.53      -30.77     30.77 o 
  -4  16  12       15.22       32.18     21.91 o 
  -3  16  12       29.55       30.80     22.46 o 
  -2  16  12        0.26      -21.02     21.02 o 
  -1  16  12        0.27      -20.03     20.03 o 
   0  16  12        0.81        7.22     20.42 o 
   1  16  12       16.54        1.56     25.16 o 
   2  16  12        6.20        9.30     23.70 o 
 -12   1  13       26.18       31.22     16.20 o 
 -11   1  13      385.33      425.77     27.23 o 
 -10   1  13       16.25      -16.65     16.65 o 
  -9   1  13      578.15      553.90     31.67 o 
  -8   1  13      196.52      228.41     25.90 o 
  -7   1  13      577.07      635.09     29.16 o 
  -6   1  13     1298.26     1259.80     35.87 o 
  -5   1  13       78.96       74.91     16.26 o 
  -4   1  13      447.84      376.23     23.67 o 
  -3   1  13      471.32      539.93     26.05 o 
  -2   1  13     1334.69     1241.59     33.84 o 
  -1   1  13     3422.80     3326.96     49.71 o 
   0   1  13      336.95      411.13     16.45 o 
   1   1  13     9658.41     9932.50    104.39 o 
   2   1  13       19.21       23.52     12.24 o 
   3   1  13      311.79      291.01     36.19 o 
   4   1  13     4677.28     4551.37     86.47 o 
   5   1  13      174.91      188.87     24.92 o 
   6   1  13     1965.08     1986.19     55.20 o 
   7   1  13       61.09       42.81     21.56 o 
   8   1  13      246.87      244.04     26.12 o 
   9   1  13     1777.53     1897.47     74.01 o 
  10   1  13        0.43        1.60     20.23 o 
 -12   2  13       55.71      107.12     27.14 o 
 -11   2  13        0.54       -9.54     16.48 o 
 -10   2  13      150.32      117.60     20.99 o 
  -9   2  13     1389.04     1392.06     43.83 o 
  -8   2  13      114.92      134.78     23.96 o 
  -7   2  13        2.90       -1.54     22.06 o 
  -6   2  13       21.01       24.37     21.80 o 
  -5   2  13      188.33      237.66     31.54 o 
  -4   2  13     4762.26     4423.77    110.29 o 
  -3   2  13        2.22        4.28     14.67 o 
  -2   2  13      507.18      551.24     40.77 o 
  -1   2  13     1183.91     1258.53     26.80 o 
   0   2  13      816.07      881.29     26.06 o 
   1   2  13     5816.46     5734.76     72.11 o 
   2   2  13       70.70       90.87     13.92 o 
   3   2  13      563.62      597.47     34.53 o 
   4   2  13      224.23      183.05     23.65 o 
   5   2  13     1750.18     1861.32     52.02 o 
   6   2  13     1793.77     1828.89     76.06 o 
   7   2  13       59.88       43.29     20.28 o 
   8   2  13        8.36      -19.10     19.10 o 
   9   2  13      235.15      225.48     25.99 o 
  10   2  13        0.54      -36.84     36.84 o 
 -12   3  13      340.15      355.36     29.87 o 
 -11   3  13        0.14      -15.38     15.38 o 
 -10   3  13     1623.48     1582.72     45.96 o 
  -9   3  13      125.11      106.97     22.34 o 
  -8   3  13       11.62       -3.22     21.46 o 
  -7   3  13     2415.59     2385.38     58.93 o 
  -6   3  13       47.97       67.66     23.75 o 
  -5   3  13     4517.24     4214.49     81.70 o 
  -4   3  13      224.43      247.38     27.98 o 
  -3   3  13      208.60      175.89     18.30 o 
  -2   3  13     7566.18     7117.56    104.85 o 
  -1   3  13      355.56      344.77     26.63 o 
   0   3  13     5834.83     5443.90     76.98 o 
   1   3  13      527.95      569.88     21.59 o 
   2   3  13     4661.87     4589.48     61.25 o 
   3   3  13     3101.65     2848.54     62.36 o 
   4   3  13      410.09      452.58     30.14 o 
   5   3  13     4399.60     4255.86    108.71 o 
   6   3  13      137.54       98.63     23.94 o 
   7   3  13      228.88      237.80     30.55 o 
   8   3  13      731.81      789.21     36.44 o 
   9   3  13        0.17      -18.30     18.30 o 
  10   3  13      449.40      527.46     56.22 o 
 -12   4  13        3.55      -15.21     15.21 o 
 -11   4  13        4.36       15.07     18.25 o 
 -10   4  13      348.43      392.68     28.55 o 
  -9   4  13      287.64      266.47     25.12 o 
  -8   4  13      950.03      954.98     37.83 o 
  -7   4  13       52.20       30.64     21.94 o 
  -6   4  13       26.74       19.04     22.01 o 
  -5   4  13      100.40       90.04     49.49 o 
  -4   4  13     1454.32     1323.19     45.82 o 
  -3   4  13      980.44      880.33     29.23 o 
  -2   4  13     2416.04     2541.12    104.60 o 
  -1   4  13      523.39      513.11     42.09 o 
   0   4  13     1875.78     1922.73     48.49 o 
   1   4  13      386.03      448.41     20.41 o 
   2   4  13     6986.87     6884.88     84.54 o 
   3   4  13      366.41      390.40     21.60 o 
   4   4  13      567.35      610.59     34.41 o 
   5   4  13     1630.19     1637.60     50.00 o 
   6   4  13      183.48      175.27     24.03 o 
   7   4  13      639.17      659.00     42.30 o 
   8   4  13      405.21      444.05     32.41 o 
   9   4  13      199.61      205.70     25.06 o 
  10   4  13        0.09      -17.79     17.79 o 
 -12   5  13        0.71       -2.69     34.27 o 
 -11   5  13       18.45       19.20     17.34 o 
 -10   5  13      397.84      438.99     28.79 o 
  -9   5  13        1.15       -8.28     21.53 o 
  -8   5  13      241.75      274.38     30.84 o 
  -7   5  13      528.28      571.66     34.02 o 
  -6   5  13      475.95      465.91     31.49 o 
  -5   5  13      821.42      850.08    104.85 o 
  -4   5  13     1414.09     1445.23     48.52 o 
  -3   5  13      177.65      203.08     26.87 o 
  -2   5  13      976.24      990.83     40.00 o 
  -1   5  13      317.15      296.17     27.18 o 
   0   5  13      318.39      271.63     21.05 o 
   1   5  13        3.90       -9.30     14.70 o 
   2   5  13      637.14      655.99     31.50 o 
   3   5  13      203.01      224.52     21.73 o 
   4   5  13       77.77       39.46     21.07 o 
   5   5  13       11.91       29.86     19.82 o 
   6   5  13       50.23       77.58     22.49 o 
   7   5  13      134.71      158.17     24.50 o 
   8   5  13       36.22      -12.61     17.64 o 
   9   5  13       12.82       -5.04     21.10 o 
 -12   6  13        0.12        6.90     19.99 o 
 -11   6  13        6.66       13.38     23.00 o 
 -10   6  13      430.46      441.46     27.68 o 
  -9   6  13      985.72      940.90     37.67 o 
  -8   6  13     1508.69     1497.56     45.52 o 
  -7   6  13       71.40       62.25     20.77 o 
  -6   6  13       61.02       16.74     29.75 o 
  -5   6  13     1076.83      912.43     48.21 o 
  -4   6  13      262.62      226.58     28.14 o 
  -3   6  13     5344.56     4776.54     90.14 o 
  -2   6  13       22.98        7.84     21.24 o 
  -1   6  13      673.22      631.42     32.38 o 
   0   6  13     1297.23     1333.06     45.55 o 
   1   6  13      256.25      308.87     24.24 o 
   2   6  13     2038.74     1921.83     41.02 o 
   3   6  13      315.16      337.75     24.72 o 
   4   6  13      103.44      122.44     26.66 o 
   5   6  13      340.61      326.34     27.09 o 
   6   6  13      185.57      188.20     23.64 o 
   7   6  13      645.94      662.93     75.99 o 
   8   6  13      192.24      188.00     24.56 o 
   9   6  13       60.39       12.01     19.44 o 
 -11   7  13       82.32       97.08     33.15 o 
 -10   7  13      133.34      182.68     22.85 o 
  -9   7  13      685.75      688.37     33.33 o 
  -8   7  13      562.92      549.64     32.95 o 
  -7   7  13     1175.12     1096.21     40.78 o 
  -6   7  13      210.52      275.93     32.88 o 
  -5   7  13     2983.68     2707.80     77.11 o 
  -4   7  13      522.41      558.92     40.98 o 
  -3   7  13     4145.28     3862.67     66.99 o 
  -2   7  13     1290.09     1270.22     43.94 o 
  -1   7  13       27.24      -19.58     20.06 o 
   0   7  13     3590.06     3444.18     69.58 o 
   1   7  13      229.44      300.58     37.64 o 
   2   7  13      775.17      829.10     33.14 o 
   3   7  13      981.69     1007.89     36.57 o 
   4   7  13        1.28       -4.49     22.56 o 
   5   7  13     2131.16     2034.28     68.04 o 
   6   7  13      601.78      633.05     40.43 o 
   7   7  13       64.67       70.94     32.29 o 
   8   7  13      216.18      236.36     30.98 o 
   9   7  13       41.55       10.50     24.64 o 
 -11   8  13       93.84       99.68     29.11 o 
 -10   8  13      178.97      188.55     42.22 o 
  -9   8  13      671.01      705.87     32.39 o 
  -8   8  13       95.07      104.70     20.54 o 
  -7   8  13        2.07      -16.02     17.05 o 
  -6   8  13       28.03       43.19     25.22 o 
  -5   8  13       75.68       39.02     25.49 o 
  -4   8  13     1054.22      960.01     46.27 o 
  -3   8  13     1298.83     1270.91     71.61 o 
  -2   8  13     1017.00      995.10     40.64 o 
  -1   8  13       85.50      110.97     22.73 o 
   0   8  13      769.24      756.23     48.22 o 
   1   8  13      198.56      217.87     25.12 o 
   2   8  13      344.70      414.58     24.43 o 
   3   8  13      148.44      165.09     21.62 o 
   4   8  13       38.65       42.68     31.66 o 
   5   8  13      389.17      373.68     70.90 o 
   6   8  13      103.03       84.33     34.27 o 
   7   8  13       13.63        6.29     24.00 o 
   8   8  13       41.72       -2.15     43.19 o 
 -10   9  13       22.16       27.47     16.02 o 
  -9   9  13        0.73        0.93     17.25 o 
  -8   9  13       94.77      120.41     21.29 o 
  -7   9  13      321.60      310.71     62.87 o 
  -6   9  13      142.75      116.18     26.46 o 
  -5   9  13        2.46       19.00     22.47 o 
  -4   9  13       43.30       40.25     24.66 o 
  -3   9  13       50.25       39.41     25.49 o 
  -2   9  13     1449.42     1347.69     56.73 o 
  -1   9  13      168.01      168.15     25.14 o 
   0   9  13      916.56      890.68     37.78 o 
   1   9  13     1868.29     1770.70     48.15 o 
   2   9  13        8.96       12.70     15.33 o 
   3   9  13        6.68      -15.34     15.34 o 
   4   9  13      505.05      549.96     51.02 o 
   5   9  13      721.86      742.14     46.27 o 
   6   9  13      519.69      592.37     49.49 o 
   7   9  13        1.57      -23.63     23.63 o 
   8   9  13       88.11       72.30     24.38 o 
 -10  10  13        1.24      -15.12     15.12 o 
  -9  10  13      307.42      368.98     28.85 o 
  -8  10  13       18.69      -15.29     17.38 o 
  -7  10  13      266.21      264.61     29.84 o 
  -6  10  13        1.05       -1.16     21.71 o 
  -5  10  13       56.64       57.95     27.33 o 
  -4  10  13      110.49      121.21     25.80 o 
  -3  10  13      398.93      437.12     69.94 o 
  -2  10  13      360.97      336.88     28.28 o 
  -1  10  13        1.44      -10.07     18.93 o 
   0  10  13      302.32      282.37     25.86 o 
   1  10  13     1116.76     1151.82     40.19 o 
   2  10  13        0.02      -15.65     15.65 o 
   3  10  13       71.25       71.44     24.89 o 
   4  10  13       78.55       77.23     26.64 o 
   5  10  13       15.02       -6.65     22.99 o 
   6  10  13       67.88       40.30     24.06 o 
   7  10  13        1.39      -19.43     30.38 o 
  -9  11  13       13.05       -5.38     20.94 o 
  -8  11  13      150.69      149.36     71.47 o 
  -7  11  13        0.06        9.63     20.82 o 
  -6  11  13     1542.22     1652.24     57.86 o 
  -5  11  13       37.67       19.91     28.92 o 
  -4  11  13      607.64      600.21     38.02 o 
  -3  11  13        5.51      -30.83     50.39 o 
  -2  11  13      372.87      339.53     32.14 o 
  -1  11  13     1529.29     1617.71     47.98 o 
   0  11  13       17.69       44.53     19.89 o 
   1  11  13     1358.86     1374.04     43.76 o 
   2  11  13      247.55      265.20     22.13 o 
   3  11  13        0.50      -32.01     32.01 o 
   4  11  13     1465.16     1507.78     61.19 o 
   5  11  13        1.94      -35.54     35.54 o 
   6  11  13      721.78      837.81    119.24 o 
   7  11  13       87.27       55.06     30.19 o 
  -9  12  13       40.55       42.04     23.31 o 
  -8  12  13       59.83       44.82     20.16 o 
  -7  12  13       58.57       45.17     20.34 o 
  -6  12  13       23.87       64.99     22.67 o 
  -5  12  13       22.56       -0.96     21.29 o 
  -4  12  13       94.93      110.80     30.58 o 
  -3  12  13       85.33       95.20     25.35 o 
  -2  12  13      497.42      644.44     67.27 o 
  -1  12  13       48.30       22.94     21.04 o 
   0  12  13        0.08       -2.85     18.52 o 
   1  12  13      478.30      474.97     37.26 o 
   2  12  13       17.84      -15.26     18.96 o 
   3  12  13       41.49       26.73     18.81 o 
   4  12  13        2.41      -23.12     23.12 o 
   5  12  13       79.88       48.86     29.75 o 
   6  12  13       55.13       62.44     58.28 o 
  -8  13  13        1.51      -25.43     35.80 o 
  -7  13  13       77.74       99.67     23.31 o 
  -6  13  13      272.22      318.36     33.22 o 
  -5  13  13       23.44       16.19     21.55 o 
  -4  13  13       65.76       27.21     26.94 o 
  -3  13  13       93.60       57.32     23.72 o 
  -2  13  13       54.37       45.20     45.23 o 
  -1  13  13      292.52      341.93     32.41 o 
   0  13  13      387.37      471.69     34.13 o 
   1  13  13        2.28       -1.95     17.00 o 
   2  13  13       24.84       27.00     17.72 o 
   3  13  13      169.35      188.33     22.48 o 
   4  13  13       25.28       -0.02     26.41 o 
   5  13  13      130.87      106.18     29.92 o 
  -7  14  13       48.35       48.81     21.24 o 
  -6  14  13        0.72      -10.50     27.07 o 
  -5  14  13      198.03      175.48     45.93 o 
  -4  14  13      293.29      343.06     33.44 o 
  -3  14  13      176.00      223.83     38.79 o 
  -2  14  13       97.72       99.47     40.32 o 
  -1  14  13        0.00      -18.73     56.69 o 
   0  14  13        0.67        6.54     19.43 o 
   1  14  13      356.94      401.78     33.62 o 
   2  14  13       31.14       19.39     17.90 o 
   3  14  13      125.99      180.53     24.15 o 
   4  14  13        9.39      -22.04     22.04 o 
  -5  15  13      190.93      214.50     60.19 o 
  -4  15  13       73.66       60.77     22.77 o 
  -3  15  13       19.37       14.73     33.19 o 
  -2  15  13      232.49      296.34     37.45 o 
  -1  15  13      106.19       85.98     24.43 o 
   0  15  13      253.88      173.33     26.96 o 
   1  15  13      132.07      156.56     25.89 o 
   2  15  13       21.66       10.54     24.85 o 
   3  15  13      118.91       72.91     19.35 o 
  -3  16  13       51.39       59.53     23.79 o 
  -2  16  13       48.81       25.15     21.08 o 
  -1  16  13       66.52       76.64     23.23 o 
   0  16  13      193.08      197.85     43.12 o 
   1  16  13       82.69      127.93     24.95 o 
 -12   0  14       13.77       -1.53     25.99 o 
 -11   0  14      252.24      257.72     37.84 o 
 -10   0  14     1553.45     1540.47     77.71 o 
  -9   0  14      275.58      334.03     50.07 o 
  -8   0  14        6.89      -11.34     35.80 o 
  -7   0  14      437.30      399.76     35.42 o 
  -6   0  14      244.01      276.98     31.90 o 
  -5   0  14     5504.77     5472.87     93.49 o 
  -4   0  14     1326.18     1334.09     51.96 o 
  -3   0  14     1665.07     1607.43     54.23 o 
  -2   0  14      415.58      405.09     32.08 o 
  -1   0  14      287.89      283.90     20.93 o 
   0   0  14     6595.60     6226.87    100.16 o 
   1   0  14     1937.05     1800.35     43.75 o 
   2   0  14     2285.33     2258.92     50.05 o 
   3   0  14     1249.77     1156.57     47.18 o 
   4   0  14      144.99      100.18     52.36 o 
   5   0  14     2289.24     2174.15     68.08 o 
   6   0  14       25.69       -5.99     35.80 o 
   7   0  14      106.74      132.75     44.97 o 
   8   0  14      262.98      287.57     32.54 o 
   9   0  14        8.59        8.95     21.76 o 
  10   0  14      282.43      263.96     33.70 o 
 -12   1  14       99.69       84.00     21.36 o 
 -11   1  14      425.18      511.89     36.37 o 
 -10   1  14       51.41       75.14     19.76 o 
  -9   1  14      343.62      363.86     28.82 o 
  -8   1  14      578.92      622.75     32.95 o 
  -7   1  14        1.85       -7.90     27.48 o 
  -6   1  14      857.66      863.93     37.99 o 
  -5   1  14      577.84      602.90     30.41 o 
  -4   1  14      381.32      376.13     23.86 o 
  -3   1  14     2001.32     1911.43     42.26 o 
  -2   1  14      608.97      631.53     27.07 o 
  -1   1  14     2504.32     2445.95     39.72 o 
   0   1  14      366.79      373.27     16.16 o 
   1   1  14      998.69      973.38     23.95 o 
   2   1  14     2936.00     2819.64     43.78 o 
   3   1  14      365.33      349.47     26.19 o 
   4   1  14     1615.49     1536.15     46.47 o 
   5   1  14      286.76      314.64     28.54 o 
   6   1  14       13.73       19.41     18.80 o 
   7   1  14      271.12      228.32     25.30 o 
   8   1  14      540.87      591.15     33.67 o 
   9   1  14      285.57      301.90     28.20 o 
  10   1  14      145.76      176.29     43.29 o 
 -12   2  14        0.02       29.40     25.92 o 
 -11   2  14      163.43      159.78     29.51 o 
 -10   2  14      424.74      456.01     28.47 o 
  -9   2  14      224.96      265.92     24.96 o 
  -8   2  14        2.79      -18.79     18.79 o 
  -7   2  14      178.29      165.42     23.86 o 
  -6   2  14      673.68      697.92     35.81 o 
  -5   2  14      272.96      269.54     27.56 o 
  -4   2  14      813.26      779.63     30.43 o 
  -3   2  14      539.09      531.15     27.40 o 
  -2   2  14        0.49       -6.90     15.41 o 
  -1   2  14      532.72      591.10     26.75 o 
   0   2  14     1018.13      995.95     23.53 o 
   1   2  14      337.94      345.88     17.82 o 
   2   2  14     6964.05     6809.99     83.43 o 
   3   2  14       67.60       34.21     18.35 o 
   4   2  14       46.79       53.67     21.34 o 
   5   2  14      298.71      365.84     30.76 o 
   6   2  14      800.12      797.27     36.37 o 
   7   2  14       86.22       78.41     21.61 o 
   8   2  14       23.89       -5.78     18.63 o 
   9   2  14       55.87        9.66     21.63 o 
 -12   3  14       29.60       43.71     17.99 o 
 -11   3  14      199.34      206.97     23.21 o 
 -10   3  14        1.82       11.11     17.71 o 
  -9   3  14      314.78      344.46     43.00 o 
  -8   3  14     1177.76     1113.75     40.55 o 
  -7   3  14      878.48      840.23     43.25 o 
  -6   3  14      941.01      920.04     55.13 o 
  -5   3  14       48.03       55.20     23.20 o 
  -4   3  14      399.09      368.79     30.66 o 
  -3   3  14     2880.16     2730.33     51.65 o 
  -2   3  14      881.13      857.65     30.36 o 
  -1   3  14     4193.53     3975.59     75.26 o 
   0   3  14       15.91       -4.15     18.97 o 
   1   3  14     1012.53     1066.27     36.67 o 
   2   3  14     3003.89     2969.77     41.00 o 
   3   3  14      362.78      373.81     36.73 o 
   4   3  14     1228.74     1167.44     41.92 o 
   5   3  14       23.47       -0.85     19.47 o 
   6   3  14      453.87      474.83     34.44 o 
   7   3  14        8.41      -18.25     19.44 o 
   8   3  14       47.12       22.48     25.71 o 
   9   3  14      345.90      447.80     30.71 o 
 -12   4  14       49.71       58.96     17.09 o 
 -11   4  14       56.62       90.95     31.53 o 
 -10   4  14        2.72        9.99     16.69 o 
  -9   4  14       13.04       37.35     19.39 o 
  -8   4  14      242.58      201.69     24.46 o 
  -7   4  14      169.30      153.86     24.54 o 
  -6   4  14      299.96      301.76     28.03 o 
  -5   4  14       54.80       38.88     27.47 o 
  -4   4  14       12.34       11.03     21.94 o 
  -3   4  14      232.98      247.30     20.41 o 
  -2   4  14      514.38      479.16     31.89 o 
  -1   4  14      334.40      382.41     28.30 o 
   0   4  14        5.66       11.26     18.40 o 
   1   4  14     1418.75     1445.52     36.33 o 
   2   4  14      203.44      224.86     18.41 o 
   3   4  14      285.64      307.26     25.95 o 
   4   4  14     1345.99     1297.45     43.26 o 
   5   4  14       39.08       27.88     19.74 o 
   6   4  14       17.88       -5.92     18.22 o 
   7   4  14       43.01       10.95     33.84 o 
   8   4  14        0.51      -17.62     17.62 o 
   9   4  14       28.19        7.07     26.05 o 
 -12   5  14      300.03      335.11     28.59 o 
 -11   5  14       12.37       36.95     16.17 o 
 -10   5  14     1322.30     1338.11     42.73 o 
  -9   5  14     1611.77     1655.46     48.24 o 
  -8   5  14        6.25       26.22     19.42 o 
  -7   5  14     2159.63     2067.28     87.89 o 
  -6   5  14       58.98       52.91     22.57 o 
  -5   5  14     4892.68     4716.18    109.33 o 
  -4   5  14      798.09      748.02     41.78 o 
  -3   5  14       12.68        7.13     21.97 o 
  -2   5  14     6299.41     6170.45    106.63 o 
  -1   5  14       10.55      -14.59     20.89 o 
   0   5  14     3764.81     3593.02     87.19 o 
   1   5  14     2726.69     2656.17     50.11 o 
   2   5  14      313.86      351.14     21.65 o 
   3   5  14     1662.11     1639.36     59.68 o 
   4   5  14       44.45       34.17     23.54 o 
   5   5  14     2993.88     2878.21     80.64 o 
   6   5  14      169.12      142.35     25.47 o 
   7   5  14       21.87      -22.44     22.44 o 
   8   5  14       90.37       88.87     31.69 o 
   9   5  14       20.78      -11.82     19.44 o 
 -11   6  14        0.77       34.92     17.86 o 
 -10   6  14       28.95       11.80     20.10 o 
  -9   6  14        0.26       24.10     18.86 o 
  -8   6  14      443.22      482.75     31.09 o 
  -7   6  14     1448.65     1314.96     43.97 o 
  -6   6  14      104.23       93.32     27.51 o 
  -5   6  14      916.63      899.46     60.19 o 
  -4   6  14      187.29      204.03     27.05 o 
  -3   6  14      411.08      526.71     34.57 o 
  -2   6  14     1201.69     1163.54     42.76 o 
  -1   6  14       91.95       93.06     23.40 o 
   0   6  14        7.46        0.11     18.16 o 
   1   6  14        8.31        6.94     15.48 o 
   2   6  14      201.94      207.51     19.18 o 
   3   6  14        4.07      -37.20     37.20 o 
   4   6  14        4.23       -1.54     25.61 o 
   5   6  14        4.31       -5.48     21.97 o 
   6   6  14       83.25       72.17     27.96 o 
   7   6  14        2.54       -4.99     22.96 o 
   8   6  14      222.40      217.29     58.41 o 
   9   6  14        2.44      -20.91     20.91 o 
 -11   7  14        3.92      -15.83     15.83 o 
 -10   7  14        1.58      -16.57     16.57 o 
  -9   7  14        1.47        5.42     18.10 o 
  -8   7  14        7.67       30.25     22.81 o 
  -7   7  14      315.53      322.76     28.14 o 
  -6   7  14        2.33      -23.70     23.70 o 
  -5   7  14      736.38      685.68     43.12 o 
  -4   7  14        1.27        7.93     22.65 o 
  -3   7  14       83.83       79.29     20.01 o 
  -2   7  14       45.88       70.09     21.71 o 
  -1   7  14       13.90      -12.95     19.33 o 
   0   7  14      378.04      399.26     33.81 o 
   1   7  14      247.34      263.05     23.82 o 
   2   7  14       16.35       19.74     16.89 o 
   3   7  14      407.66      492.89     37.72 o 
   4   7  14      156.22      188.78     30.13 o 
   5   7  14      463.28      430.86     54.84 o 
   6   7  14       80.16      106.03     27.74 o 
   7   7  14       56.80      -19.96     21.09 o 
   8   7  14      325.14      385.47     34.27 o 
 -11   8  14      126.14      199.88     29.25 o 
 -10   8  14      148.87      141.12     26.34 o 
  -9   8  14       61.78       68.31     15.42 o 
  -8   8  14       69.21       76.15     16.87 o 
  -7   8  14       73.25       31.54     18.65 o 
  -6   8  14      563.73      524.50     30.77 o 
  -5   8  14       37.82       53.49     24.02 o 
  -4   8  14       40.83       22.07     24.76 o 
  -3   8  14      986.53      934.06     39.20 o 
  -2   8  14        6.02      -20.35     20.35 o 
  -1   8  14      546.67      542.50     46.65 o 
   0   8  14       81.15      100.32     21.97 o 
   1   8  14      533.17      570.02     31.50 o 
   2   8  14        2.62        1.33     17.11 o 
   3   8  14       56.41       47.43     26.13 o 
   4   8  14      933.71      887.98     48.16 o 
   5   8  14       12.15       40.81     25.96 o 
   6   8  14      513.74      517.11     37.63 o 
   7   8  14       17.11        8.02     21.84 o 
   8   8  14       16.41       -6.30     20.31 o 
 -10   9  14       28.03       20.64     15.48 o 
  -9   9  14      225.44      265.95     23.93 o 
  -8   9  14      431.75      454.90     35.31 o 
  -7   9  14      314.34      322.59     44.97 o 
  -6   9  14     1274.28     1400.44     52.37 o 
  -5   9  14        2.22      -11.96     20.90 o 
  -4   9  14     2023.75     2008.34     63.92 o 
  -3   9  14      564.27      569.64     33.47 o 
  -2   9  14      116.02       86.24     22.49 o 
  -1   9  14     1228.37     1272.61     43.50 o 
   0   9  14      808.94      774.76     35.63 o 
   1   9  14      213.97      242.44     24.01 o 
   2   9  14     1107.64     1151.14     59.60 o 
   3   9  14      115.75      110.01     30.42 o 
   4   9  14      754.75      769.50     45.96 o 
   5   9  14      373.24      390.02     37.71 o 
   6   9  14      498.50      492.67     39.71 o 
   7   9  14      434.81      487.37     37.73 o 
   8   9  14        8.02      -13.41     22.99 o 
 -10  10  14      260.91      328.97     24.35 o 
  -9  10  14       30.00       44.80     20.29 o 
  -8  10  14        3.54      -11.45     18.58 o 
  -7  10  14        6.48       -7.34     29.49 o 
  -6  10  14       57.51       85.17     25.47 o 
  -5  10  14      528.60      528.17     43.25 o 
  -4  10  14        5.73      -19.97     19.97 o 
  -3  10  14        2.76        5.34     21.56 o 
  -2  10  14      108.58       85.61     22.69 o 
  -1  10  14       74.46       75.06     22.05 o 
   0  10  14      991.43      930.50     37.00 o 
   1  10  14       60.78       47.48     19.90 o 
   2  10  14      554.50      495.76     37.19 o 
   3  10  14       22.34      -25.74     28.41 o 
   4  10  14       36.54       13.78     26.49 o 
   5  10  14      769.21      825.27     63.95 o 
   6  10  14      235.08      238.41     32.54 o 
   7  10  14      160.62      253.84     32.91 o 
  -9  11  14       26.39        0.90     19.18 o 
  -8  11  14        2.49        3.03     17.92 o 
  -7  11  14       88.48      101.99     23.39 o 
  -6  11  14       26.31        6.40     21.11 o 
  -5  11  14       45.16       60.81     23.66 o 
  -4  11  14        4.39       14.86     23.70 o 
  -3  11  14      523.32      544.38     36.96 o 
  -2  11  14      125.12      102.04     25.46 o 
  -1  11  14      288.16      237.10     26.61 o 
   0  11  14       37.32       21.86     18.07 o 
   1  11  14       27.31       13.29     20.13 o 
   2  11  14      110.28      104.02     20.15 o 
   3  11  14        0.01      -20.50     24.43 o 
   4  11  14        2.09       -5.41     23.40 o 
   5  11  14       19.82        3.57     23.02 o 
   6  11  14       43.75       36.45     29.24 o 
  -8  12  14       31.40       54.60     20.16 o 
  -7  12  14       21.40       63.38     23.11 o 
  -6  12  14        6.76      -29.75     29.75 o 
  -5  12  14      698.19      759.21    109.82 o 
  -4  12  14        9.35        9.23     20.52 o 
  -3  12  14      300.62      292.12     58.86 o 
  -2  12  14       64.54       -9.35     32.36 o 
  -1  12  14      139.12      167.13     26.03 o 
   0  12  14      161.91      181.86     23.53 o 
   1  12  14      233.17      301.27     26.38 o 
   2  12  14      142.52      158.49     30.96 o 
   3  12  14        2.60      -35.05     42.42 o 
   4  12  14        2.93      -36.84     39.68 o 
   5  12  14       53.50       72.85     28.10 o 
   6  12  14       21.54       13.06     23.78 o 
  -7  13  14        0.13      -19.05     19.05 o 
  -6  13  14      328.77      352.72     33.66 o 
  -5  13  14       51.77       49.25     35.10 o 
  -4  13  14       20.90       -2.83     20.51 o 
  -3  13  14      556.95      622.12     38.94 o 
  -2  13  14        1.14       19.34     19.88 o 
  -1  13  14      938.14      982.32     43.96 o 
   0  13  14      156.63      177.41     28.00 o 
   1  13  14      323.73      325.66     26.66 o 
   2  13  14      429.49      474.33     30.60 o 
   3  13  14       77.14       82.13     27.53 o 
   4  13  14      361.66      393.44     39.81 o 
   5  13  14        5.92      -24.19     50.07 o 
  -6  14  14       87.14       75.56     21.88 o 
  -5  14  14       12.87      -20.77     20.77 o 
  -4  14  14      127.43      158.63     25.50 o 
  -3  14  14       41.32       18.85     20.19 o 
  -2  14  14       16.83       16.05     20.70 o 
  -1  14  14       94.45       82.79     37.14 o 
   0  14  14       20.69        6.89     21.40 o 
   1  14  14       82.90      105.09     20.75 o 
   2  14  14       26.36      -16.60     16.60 o 
   3  14  14       31.19       19.95     47.07 o 
   4  14  14       29.80       10.88     26.05 o 
  -5  15  14       90.14      129.47     24.99 o 
  -4  15  14        8.04      -11.48     20.75 o 
  -3  15  14        8.38       41.23     75.74 o 
  -2  15  14      104.94       93.15     23.91 o 
  -1  15  14      140.97      104.09     28.28 o 
   0  15  14      226.31      231.90     26.89 o 
   1  15  14        2.38       14.78     20.41 o 
   2  15  14        3.02       -4.27     16.86 o 
 -12   1  15        0.90       24.71     19.34 o 
 -11   1  15        9.88       -1.55     29.81 o 
 -10   1  15      395.82      365.95     47.96 o 
  -9   1  15        2.28       19.42     26.82 o 
  -8   1  15       29.82       38.95     25.50 o 
  -7   1  15       55.92       60.87     22.80 o 
  -6   1  15      235.43      298.48     27.51 o 
  -5   1  15      532.54      573.57     32.63 o 
  -4   1  15      131.76      135.75     19.14 o 
  -3   1  15     2897.39     2618.69     50.36 o 
  -2   1  15      632.99      594.54     27.56 o 
  -1   1  15     3017.04     2840.24     44.65 o 
   0   1  15     1766.22     1673.16     30.06 o 
   1   1  15       26.05       10.32     11.55 o 
   2   1  15     2087.05     2069.57     43.62 o 
   3   1  15     1313.32     1161.56     39.51 o 
   4   1  15      465.94      512.12     30.73 o 
   5   1  15     1362.43     1283.46     42.61 o 
   6   1  15        0.36       -7.22     17.61 o 
   7   1  15      373.66      424.58     37.93 o 
   8   1  15      154.86      155.95     23.69 o 
   9   1  15      503.48      540.85     32.32 o 
 -12   2  15      125.21      151.73     24.56 o 
 -11   2  15        6.42       15.90     19.00 o 
 -10   2  15      814.76      818.75     35.64 o 
  -9   2  15        0.42       -9.64     30.38 o 
  -8   2  15       34.06       30.69     19.54 o 
  -7   2  15     2006.40     1985.55     88.84 o 
  -6   2  15       52.70       51.70     21.88 o 
  -5   2  15     1737.51     1671.72     49.59 o 
  -4   2  15       73.76       77.98     18.03 o 
  -3   2  15     1683.14     1593.92     38.54 o 
  -2   2  15     5738.39     5227.89     79.40 o 
  -1   2  15       51.55       48.71     16.40 o 
   0   2  15     8251.18     7955.43     97.09 o 
   1   2  15      401.11      396.11     19.08 o 
   2   2  15      363.25      362.50     27.82 o 
   3   2  15     3151.47     3013.26    114.20 o 
   4   2  15       22.84       15.91     19.28 o 
   5   2  15     1225.79     1195.98     60.45 o 
   6   2  15       81.85       92.72     21.43 o 
   7   2  15      164.53      175.41     23.52 o 
   8   2  15      165.80      138.13     40.85 o 
   9   2  15      151.33      131.63     22.66 o 
 -12   3  15      240.50      323.13     44.84 o 
 -11   3  15       82.57       85.30     23.11 o 
 -10   3  15       57.86       66.46     20.07 o 
  -9   3  15      835.50      858.90     35.69 o 
  -8   3  15       12.24        2.69     23.85 o 
  -7   3  15      450.41      507.51     33.54 o 
  -6   3  15      116.15      114.12     25.48 o 
  -5   3  15      350.91      325.33     29.47 o 
  -4   3  15     1916.97     1810.70     52.19 o 
  -3   3  15        9.58       37.41     16.64 o 
  -2   3  15     8122.43     7835.69    145.45 o 
  -1   3  15      139.30      150.45     32.53 o 
   0   3  15     1633.60     1629.60     39.15 o 
   1   3  15     2432.11     2264.29     44.61 o 
   2   3  15      146.87      152.19     27.35 o 
   3   3  15     4979.96     4743.00     87.82 o 
   4   3  15       31.42       38.50     19.85 o 
   5   3  15       28.82       26.66     21.84 o 
   6   3  15      444.68      527.63     40.73 o 
   7   3  15       31.97       -1.15     18.97 o 
   8   3  15      413.54      437.88     30.61 o 
   9   3  15       42.71        5.20     28.82 o 
 -12   4  15       77.88      147.10     19.22 o 
 -11   4  15       87.03      125.11     20.91 o 
 -10   4  15      338.42      411.09     28.53 o 
  -9   4  15      232.36      261.29     25.34 o 
  -8   4  15       65.42       54.29     22.47 o 
  -7   4  15      214.67      246.45     26.61 o 
  -6   4  15      630.85      617.19     42.42 o 
  -5   4  15     1202.61     1223.08     44.46 o 
  -4   4  15     1903.82     1850.63     53.76 o 
  -3   4  15       13.99        0.82     15.82 o 
  -2   4  15       50.63       32.20     18.00 o 
  -1   4  15     2200.26     2001.07     51.31 o 
   0   4  15     1994.40     1900.33     50.23 o 
   1   4  15     1568.18     1473.54     36.95 o 
   2   4  15      146.57      141.64     19.70 o 
   3   4  15      202.17      216.56     30.11 o 
   4   4  15     1192.29     1183.54     50.50 o 
   5   4  15      103.18       75.42     25.10 o 
   6   4  15     1987.73     1970.06     53.77 o 
   7   4  15       81.74       74.84     21.45 o 
   8   4  15      210.00      167.27     23.82 o 
   9   4  15      109.22       51.07     36.85 o 
 -11   5  15       39.75       52.75     16.22 o 
 -10   5  15        0.22      -15.67     15.78 o 
  -9   5  15       38.54       46.34     24.15 o 
  -8   5  15      452.21      445.56     30.51 o 
  -7   5  15       90.96       40.06     20.75 o 
  -6   5  15      274.96      290.28     38.60 o 
  -5   5  15      300.46      329.74     36.37 o 
  -4   5  15     1073.92     1067.65     42.43 o 
  -3   5  15        0.75      -20.95     21.92 o 
  -2   5  15      967.93      900.31     39.87 o 
  -1   5  15       84.76       77.64     22.22 o 
   0   5  15      139.46      111.22     22.31 o 
   1   5  15      412.64      428.69     23.79 o 
   2   5  15      659.61      639.66     30.63 o 
   3   5  15       37.01       21.67     24.51 o 
   4   5  15        2.50        4.12     21.93 o 
   5   5  15      238.83      285.88     32.97 o 
   6   5  15       99.86      107.29     27.52 o 
   7   5  15     1104.36     1020.14     48.98 o 
   8   5  15      165.89      153.72     28.33 o 
   9   5  15       24.36      -27.48     44.72 o 
 -11   6  15      598.86      614.14     30.36 o 
 -10   6  15        9.27      -11.82     15.27 o 
  -9   6  15     1565.36     1536.20     47.22 o 
  -8   6  15      133.27      166.05     30.31 o 
  -7   6  15        1.28      -12.92     22.49 o 
  -6   6  15     2891.97     2771.90    109.18 o 
  -5   6  15        0.67      -15.90     23.24 o 
  -4   6  15     1908.29     1830.13     52.77 o 
  -3   6  15      312.10      331.55     30.89 o 
  -2   6  15      340.72      354.52     29.88 o 
  -1   6  15     2296.49     2257.83     54.41 o 
   0   6  15        8.07       11.03     19.14 o 
   1   6  15     3609.28     3522.91     61.17 o 
   2   6  15      101.95      106.92     19.14 o 
   3   6  15       14.54        0.18     41.40 o 
   4   6  15     1594.70     1774.01     63.19 o 
   5   6  15      336.85      357.86     40.13 o 
   6   6  15     1001.15     1086.15     58.28 o 
   7   6  15      159.50      101.38     26.18 o 
   8   6  15       12.93       -7.50     30.19 o 
 -11   7  15       11.59        0.80     16.69 o 
 -10   7  15      121.84      126.48     21.32 o 
  -9   7  15     1491.55     1531.62     52.62 o 
  -8   7  15      260.78      232.35     27.11 o 
  -7   7  15      354.97      386.69     34.79 o 
  -6   7  15        2.01      -15.24     24.27 o 
  -5   7  15      224.49      194.93     29.94 o 
  -4   7  15      903.54      951.15     40.99 o 
  -3   7  15      501.10      544.34     34.18 o 
  -2   7  15      298.32      320.07     29.10 o 
  -1   7  15       35.97       27.50     20.63 o 
   0   7  15       15.00        0.85     19.39 o 
   1   7  15     1557.55     1608.50     54.37 o 
   2   7  15        4.26      -13.76     16.45 o 
   3   7  15      141.26      190.07     30.95 o 
   4   7  15       78.50       55.41     23.74 o 
   5   7  15      298.48      302.83     51.66 o 
   6   7  15      971.33     1020.65     49.14 o 
   7   7  15        1.51      -13.28     36.88 o 
   8   7  15       67.65       32.84     24.05 o 
 -10   8  15      422.61      431.10     23.09 o 
  -9   8  15       98.38      126.00     31.20 o 
  -8   8  15      564.98      532.87     35.71 o 
  -7   8  15      353.97      353.00     41.09 o 
  -6   8  15       66.35       81.80     27.14 o 
  -5   8  15     1181.29     1140.48     39.24 o 
  -4   8  15      839.08      761.93     42.36 o 
  -3   8  15      207.13      220.06     25.87 o 
  -2   8  15      634.75      638.02     33.84 o 
  -1   8  15      652.56      627.44     33.69 o 
   0   8  15     1375.88     1438.36     46.68 o 
   1   8  15       77.06      100.98     30.14 o 
   2   8  15       60.04       47.86     28.90 o 
   3   8  15       85.10      100.47     33.57 o 
   4   8  15        0.08      -19.93     26.12 o 
   5   8  15     1651.40     1749.26     65.13 o 
   6   8  15       90.33       64.03     27.90 o 
   7   8  15      119.46      163.47     51.47 o 
   8   8  15       23.20       -3.66     48.03 o 
 -10   9  15      207.55      209.95     28.44 o 
  -9   9  15       23.48       42.78     17.57 o 
  -8   9  15       22.70       -0.66     20.76 o 
  -7   9  15       17.90      -20.64     20.64 o 
  -6   9  15       35.14       50.50     59.94 o 
  -5   9  15        0.22      -19.65     19.65 o 
  -4   9  15        2.01      -17.36     21.30 o 
  -3   9  15       67.51       97.63     21.24 o 
  -2   9  15      203.73      169.80     23.97 o 
  -1   9  15      173.68      192.67     52.65 o 
   0   9  15      773.82      706.34     32.72 o 
   1   9  15      426.23      474.51     28.65 o 
   2   9  15     1020.00     1084.55     39.02 o 
   3   9  15      724.53      689.53     43.95 o 
   4   9  15       99.01       90.63     27.37 o 
   5   9  15       24.43       -6.87     22.25 o 
   6   9  15       66.08       15.49     31.47 o 
   7   9  15      408.15      390.49     36.97 o 
  -9  10  15      126.75      163.44     42.10 o 
  -8  10  15      152.39      169.83     24.85 o 
  -7  10  15        0.58      -19.05     19.05 o 
  -6  10  15        1.72       -2.89     21.15 o 
  -5  10  15      536.07      554.73     36.77 o 
  -4  10  15        3.14       -1.37     20.80 o 
  -3  10  15      298.07      250.00     30.01 o 
  -2  10  15       87.73       22.26     19.20 o 
  -1  10  15       33.92       42.95     20.22 o 
   0  10  15       60.43       68.99     19.60 o 
   1  10  15      106.02       81.51     20.23 o 
   2  10  15      533.40      563.90     31.97 o 
   3  10  15      165.73      103.69     45.48 o 
   4  10  15       39.71       -6.75     23.37 o 
   5  10  15      263.11      298.75     36.12 o 
   6  10  15        5.90      -15.13     23.01 o 
   7  10  15      187.08      185.49     63.25 o 
  -9  11  15      117.50       73.07     21.09 o 
  -8  11  15      526.44      590.70     36.90 o 
  -7  11  15        0.14        2.47     44.46 o 
  -6  11  15      357.09      411.43     33.99 o 
  -5  11  15      568.20      564.30     36.69 o 
  -4  11  15       17.39      -23.38     36.12 o 
  -3  11  15     1024.49     1067.14     46.34 o 
  -2  11  15        0.43       -9.65     18.04 o 
  -1  11  15     1570.14     1482.13     46.07 o 
   0  11  15      535.90      520.37     30.02 o 
   1  11  15       96.26       85.73     19.95 o 
   2  11  15     1273.30     1220.05     47.17 o 
   3  11  15        4.91      -10.66     23.30 o 
   4  11  15      625.39      684.26     46.13 o 
   5  11  15       16.41      -22.46     22.46 o 
   6  11  15        0.06      -22.25     22.25 o 
  -8  12  15       10.60       26.44     19.90 o 
  -7  12  15       38.56       79.63     38.35 o 
  -6  12  15        0.50      -12.54     18.80 o 
  -5  12  15      516.47      528.09     37.11 o 
  -4  12  15        9.29        2.29     32.49 o 
  -3  12  15       43.65       77.40     24.52 o 
  -2  12  15      465.89      475.59     34.77 o 
  -1  12  15      136.54      126.11     22.14 o 
   0  12  15      426.54      410.43     27.92 o 
   1  12  15        4.20      -16.88     16.88 o 
   2  12  15      287.11      319.27     26.67 o 
   3  12  15      111.78      134.73     29.19 o 
   4  12  15      101.90       16.83     44.21 o 
   5  12  15      101.93      103.90     55.29 o 
  -7  13  15       67.81       87.90     23.82 o 
  -6  13  15        4.44      -11.27     19.10 o 
  -5  13  15        2.29       -7.62     21.61 o 
  -4  13  15      337.35      407.92     33.94 o 
  -3  13  15      159.80      143.41     26.34 o 
  -2  13  15       86.24       89.47     24.83 o 
  -1  13  15        0.42       -7.08     20.38 o 
   0  13  15        0.12      -17.30     17.30 o 
   1  13  15       50.80       34.74     18.98 o 
   2  13  15      106.45      127.51     20.89 o 
   3  13  15       65.05       70.11     27.10 o 
   4  13  15        0.28      -22.91     31.40 o 
  -6  14  15       19.66      -10.72     20.63 o 
  -5  14  15      232.28      261.46     29.38 o 
  -4  14  15       71.87      101.44     24.46 o 
  -3  14  15        1.04       -5.75     33.89 o 
  -2  14  15       21.83      -26.83     29.62 o 
  -1  14  15        7.22        0.18     19.16 o 
   0  14  15      227.34      259.10     34.50 o 
   1  14  15      234.50      248.76     29.34 o 
   2  14  15        1.25      -19.48     19.48 o 
   3  14  15        3.12      -17.24     23.57 o 
  -4  15  15      265.64      331.10     32.29 o 
  -3  15  15       87.94       69.85     23.14 o 
  -2  15  15       18.59      -29.97     38.22 o 
  -1  15  15       87.15       72.47     22.52 o 
   0  15  15      129.59      164.85     30.38 o 
   1  15  15      110.07      121.23     25.75 o 
 -12   0  16      198.79      227.40     38.98 o 
 -11   0  16       51.45       65.10     32.36 o 
 -10   0  16     1518.20     1446.33     76.82 o 
  -9   0  16      338.85      449.96     52.23 o 
  -8   0  16      176.36      249.95     44.21 o 
  -7   0  16     1043.40     1030.25     71.34 o 
  -6   0  16       86.72      109.18     42.55 o 
  -5   0  16     6806.81     6523.83    195.30 o 
  -4   0  16      776.58      750.71     44.32 o 
  -3   0  16      204.80      216.58     33.51 o 
  -2   0  16    16985.70    16044.09    531.37 o 
  -1   0  16      407.56      398.72     23.94 o 
   0   0  16     5582.71     5312.24     90.18 o 
   1   0  16     1303.67     1313.22     38.96 o 
   2   0  16       43.82       52.56     24.14 o 
   3   0  16     2561.75     2581.63    154.60 o 
   4   0  16       41.92       59.49     33.70 o 
   5   0  16     2857.03     2822.79     79.75 o 
   6   0  16      741.54      655.70     40.31 o 
   7   0  16      220.71      198.75     29.17 o 
   8   0  16      919.79     1000.39     48.77 o 
   9   0  16        0.08      -13.01     21.76 o 
 -12   1  16        9.31      -28.76     38.03 o 
 -11   1  16       39.74       -6.81     19.64 o 
 -10   1  16       78.99      112.73     41.28 o 
  -9   1  16        0.03      -22.33     22.33 o 
  -8   1  16        1.15       24.13     24.07 o 
  -7   1  16       11.37        7.33     30.00 o 
  -6   1  16        0.57        4.34     26.37 o 
  -5   1  16      933.64      904.84     38.49 o 
  -4   1  16      298.09      333.50     24.11 o 
  -3   1  16      498.34      457.32     25.42 o 
  -2   1  16      180.69      196.85     21.11 o 
  -1   1  16        3.36      -13.02     13.02 o 
   0   1  16      458.49      488.18     21.61 o 
   1   1  16       10.91        6.16     11.05 o 
   2   1  16       12.51       -4.12     14.59 o 
   3   1  16      516.43      461.71     25.43 o 
   4   1  16        2.00      -14.76     14.76 o 
   5   1  16       69.53       73.64     21.11 o 
   6   1  16      103.60      117.74     22.74 o 
   7   1  16        4.11       -0.39     18.17 o 
   8   1  16       51.56       69.42     17.04 o 
   9   1  16       23.67       26.26     28.61 o 
 -12   2  16        3.36      -18.29     18.29 o 
 -11   2  16       68.93       64.96     22.20 o 
 -10   2  16       14.93        5.43     32.80 o 
  -9   2  16       37.81       43.28     23.27 o 
  -8   2  16      241.03      239.63     43.31 o 
  -7   2  16      207.41      208.51     24.86 o 
  -6   2  16      673.29      648.50     62.42 o 
  -5   2  16      366.91      404.78     31.26 o 
  -4   2  16     1315.85     1275.76     44.37 o 
  -3   2  16      822.78      790.76     30.42 o 
  -2   2  16      578.32      619.55     28.64 o 
  -1   2  16     3893.10     3606.39     62.46 o 
   0   2  16      906.82      910.59     26.87 o 
   1   2  16     2344.97     2370.33     41.96 o 
   2   2  16     1331.48     1225.03     50.16 o 
   3   2  16      459.87      483.33     29.20 o 
   4   2  16     2086.72     2119.71     53.75 o 
   5   2  16       32.54       36.79     23.46 o 
   6   2  16       34.09       10.79     18.71 o 
   7   2  16      129.93      129.68     23.47 o 
   8   2  16       73.84       27.64     20.27 o 
   9   2  16      159.58      156.18     23.81 o 
 -11   3  16      129.93      174.63     26.51 o 
 -10   3  16      190.99      197.86     22.27 o 
  -9   3  16       77.46       50.00     19.02 o 
  -8   3  16     1084.02      984.39     38.52 o 
  -7   3  16        3.26        3.76     22.57 o 
  -6   3  16       87.86       89.74     28.91 o 
  -5   3  16      533.03      572.82     35.14 o 
  -4   3  16      854.24      784.52     58.22 o 
  -3   3  16     4748.25     4425.27     94.82 o 
  -2   3  16       24.76       43.17     17.16 o 
  -1   3  16      804.98      804.26     31.11 o 
   0   3  16      602.61      656.91     27.52 o 
   1   3  16      496.35      546.46     30.11 o 
   2   3  16       15.78        6.85     23.10 o 
   3   3  16        6.67       10.07     21.21 o 
   4   3  16       13.88       29.59     22.30 o 
   5   3  16       71.69       70.13     29.62 o 
   6   3  16      144.40       95.93     27.15 o 
   7   3  16      212.89      219.53     25.92 o 
   8   3  16       57.52       10.74     23.80 o 
   9   3  16       28.87      -30.19     30.19 o 
 -11   4  16      177.20      193.47     21.78 o 
 -10   4  16      110.57      144.45     28.74 o 
  -9   4  16      293.98      355.02     27.84 o 
  -8   4  16     1421.79     1432.52     45.42 o 
  -7   4  16      260.42      284.42     26.18 o 
  -6   4  16     1081.34     1173.05     51.21 o 
  -5   4  16       91.29       67.68     23.51 o 
  -4   4  16      960.55      869.34     39.58 o 
  -3   4  16     2877.21     2664.15     63.31 o 
  -2   4  16        2.10      -15.61     15.61 o 
  -1   4  16      802.82      774.73     37.19 o 
   0   4  16      622.39      614.41     36.19 o 
   1   4  16     1627.29     1630.49     56.54 o 
   2   4  16      117.75      111.30     17.69 o 
   3   4  16       49.76       44.46     23.39 o 
   4   4  16      188.84      215.30     30.04 o 
   5   4  16       31.27       15.31     21.42 o 
   6   4  16       97.55      111.89     25.76 o 
   7   4  16      195.55      193.38     34.97 o 
   8   4  16       16.04       10.71     22.38 o 
 -11   5  16      137.21      191.56     21.54 o 
 -10   5  16       70.77      105.55     23.95 o 
  -9   5  16     1042.40     1098.64     68.58 o 
  -8   5  16      336.10      306.55     41.53 o 
  -7   5  16        1.27       10.75     26.24 o 
  -6   5  16      203.49      178.97     31.77 o 
  -5   5  16      437.13      449.54     32.29 o 
  -4   5  16     1552.60     1456.28     47.98 o 
  -3   5  16      173.23      177.74     46.37 o 
  -2   5  16      607.72      594.92     33.88 o 
  -1   5  16      360.81      328.04     52.87 o 
   0   5  16      717.44      700.10     34.94 o 
   1   5  16     1682.43     1764.43     40.45 o 
   2   5  16       79.81      106.61     19.13 o 
   3   5  16      292.15      299.55     30.76 o 
   4   5  16        6.51       -9.54     19.56 o 
   5   5  16       11.37       21.08     24.42 o 
   6   5  16      420.49      442.84     56.37 o 
   7   5  16      147.34      150.66     28.92 o 
   8   5  16      190.81      237.66     31.68 o 
 -11   6  16       53.82       72.51     19.26 o 
 -10   6  16       22.41       18.45     17.77 o 
  -9   6  16       44.03       43.31     31.83 o 
  -8   6  16        3.22       17.11     18.90 o 
  -7   6  16      170.64      140.45     46.24 o 
  -6   6  16      381.93      353.21     34.59 o 
  -5   6  16      212.16      189.05     30.78 o 
  -4   6  16       57.70       22.74     21.62 o 
  -3   6  16      158.77      170.70     27.45 o 
  -2   6  16      383.69      356.21     30.42 o 
  -1   6  16      760.93      721.83     29.55 o 
   0   6  16      157.65      181.22     23.72 o 
   1   6  16       28.17        7.97     15.54 o 
   2   6  16      200.66      164.73     21.02 o 
   3   6  16        9.54        7.21     21.20 o 
   4   6  16      231.25      236.49     30.59 o 
   5   6  16       46.23        5.38     22.64 o 
   6   6  16       15.83        7.45     23.38 o 
   7   6  16       52.56       40.16     23.76 o 
   8   6  16      160.31      202.86     56.82 o 
 -10   7  16       26.27       25.31     25.54 o 
  -9   7  16       72.48       66.90     28.40 o 
  -8   7  16       26.79       17.81     21.99 o 
  -7   7  16       24.25       -6.27     29.75 o 
  -6   7  16      357.24      351.98     56.44 o 
  -5   7  16       26.97       23.25     25.27 o 
  -4   7  16      285.64      257.54     27.22 o 
  -3   7  16        8.22       17.74     20.85 o 
  -2   7  16      235.80      240.14     25.99 o 
  -1   7  16      277.93      256.39     35.84 o 
   0   7  16      309.68      347.77     26.55 o 
   1   7  16      262.94      280.79     21.01 o 
   2   7  16      792.20      799.40     33.47 o 
   3   7  16        8.95      -19.01     19.01 o 
   4   7  16       29.77       49.87     23.70 o 
   5   7  16      124.96      106.47     28.95 o 
   6   7  16      518.64      554.68     39.98 o 
   7   7  16       83.00       61.83     25.84 o 
 -10   8  16      229.86      274.20     24.98 o 
  -9   8  16      232.69      245.06     29.46 o 
  -8   8  16        3.60       -6.92     38.73 o 
  -7   8  16        7.80       -7.05     24.08 o 
  -6   8  16      911.62      861.31     43.73 o 
  -5   8  16        0.93       -1.51     18.84 o 
  -4   8  16      460.39      439.30     38.11 o 
  -3   8  16       39.37       58.94     21.18 o 
  -2   8  16      501.52      486.68     30.99 o 
  -1   8  16     4307.27     3958.46     78.65 o 
   0   8  16      176.05      177.00     40.10 o 
   1   8  16      206.43      282.79     20.85 o 
   2   8  16     1986.13     1947.72     68.20 o 
   3   8  16       11.10        5.27     22.97 o 
   4   8  16     1752.95     1707.44     64.19 o 
   5   8  16      173.43      183.87     29.43 o 
   6   8  16      455.24      475.11     38.67 o 
   7   8  16      191.81      128.10     28.82 o 
 -10   9  16        2.24       28.53     16.30 o 
  -9   9  16       46.43       54.91     22.17 o 
  -8   9  16      369.04      299.68     30.94 o 
  -7   9  16        1.68       -7.48     18.54 o 
  -6   9  16       44.70       33.01     21.30 o 
  -5   9  16      157.87      134.64     44.27 o 
  -4   9  16        1.00       -8.16     26.94 o 
  -3   9  16        1.62       -6.63     18.82 o 
  -2   9  16        4.33      -18.83     18.83 o 
  -1   9  16      382.05      442.56     28.57 o 
   0   9  16      118.25      147.22     21.22 o 
   1   9  16       46.11       39.91     16.11 o 
   2   9  16       74.44       63.13     18.14 o 
   3   9  16      138.72      116.38     29.22 o 
   4   9  16       51.70        8.82     23.69 o 
   5   9  16       65.72       54.52     26.13 o 
   6   9  16       47.16       31.89     24.23 o 
   7   9  16      166.64      148.44     29.71 o 
  -9  10  16      436.34      538.71     33.02 o 
  -8  10  16       32.44       -4.40     19.37 o 
  -7  10  16      217.96      268.88     29.92 o 
  -6  10  16       16.52      -10.88     19.50 o 
  -5  10  16     1254.69     1377.87     52.33 o 
  -4  10  16       97.68      101.66     28.92 o 
  -3  10  16       66.76       56.51     20.13 o 
  -2  10  16      733.62      814.95     35.82 o 
  -1  10  16      284.47      238.13     24.25 o 
   0  10  16     2293.27     2189.61     54.64 o 
   1  10  16      471.47      507.19     29.37 o 
   2  10  16        7.19      -15.21     15.21 o 
   3  10  16     1471.51     1594.34    184.92 o 
   4  10  16       74.22       35.47     39.37 o 
   5  10  16      640.81      642.57     43.59 o 
   6  10  16       95.84       62.63     46.37 o 
  -8  11  16       16.82       17.71     19.14 o 
  -7  11  16        0.48        3.14     27.58 o 
  -6  11  16       11.36       29.90     27.07 o 
  -5  11  16      245.78      259.32     29.75 o 
  -4  11  16       49.58       53.49     23.13 o 
  -3  11  16       18.91        4.03     19.34 o 
  -2  11  16       11.79      -18.95     24.76 o 
  -1  11  16        0.00       38.35     18.26 o 
   0  11  16        8.13        3.74     18.55 o 
   1  11  16        0.54       53.16     22.46 o 
   2  11  16        3.31       -6.12     17.32 o 
   3  11  16       41.34      -25.10     28.73 o 
   4  11  16       25.88       -9.96     27.33 o 
   5  11  16       40.31       41.52     25.55 o 
  -7  12  16      113.84      154.32     24.40 o 
  -6  12  16      130.05      153.09     25.53 o 
  -5  12  16      186.73      243.43     44.08 o 
  -4  12  16       30.60       -0.33     24.71 o 
  -3  12  16        5.88       21.03     21.67 o 
  -2  12  16      197.28      186.09     24.17 o 
  -1  12  16       77.37       36.27     19.52 o 
   0  12  16      304.06      364.16     27.48 o 
   1  12  16        0.17      -37.67     40.00 o 
   2  12  16       15.92       -4.33     15.72 o 
   3  12  16      237.51      309.05     94.72 o 
   4  12  16       34.98       29.82     50.39 o 
  -6  13  16        0.90      -23.83     26.75 o 
  -5  13  16      152.58      174.84     26.50 o 
  -4  13  16        3.62       -1.11     23.08 o 
  -3  13  16      146.73      147.03     47.01 o 
  -2  13  16        0.05      -19.19     19.19 o 
  -1  13  16       22.52        0.59     17.17 o 
   0  13  16       62.23       57.37     19.89 o 
   1  13  16        0.32      -20.37     20.37 o 
   2  13  16      128.21      145.60     39.05 o 
   3  13  16        6.91      -22.33     22.33 o 
  -5  14  16        9.78      -10.62     20.46 o 
  -4  14  16       81.97       45.32     30.64 o 
  -3  14  16      276.89      266.49     43.82 o 
  -2  14  16        4.17        8.70     20.38 o 
  -1  14  16      224.47      264.17     27.97 o 
   0  14  16       10.76      -14.38     16.56 o 
   1  14  16       59.15       75.30     52.74 o 
   2  14  16      150.99      155.99     54.97 o 
  -2  15  16        2.58       10.11     20.28 o 
  -1  15  16       11.52        4.63     19.34 o 
 -11   1  17       74.47      140.68     33.25 o 
 -10   1  17      130.47      136.16     58.92 o 
  -9   1  17      138.62      112.64     25.85 o 
  -8   1  17       41.38       23.84     49.11 o 
  -7   1  17       59.72       71.48     43.25 o 
  -6   1  17      864.80      907.13     50.58 o 
  -5   1  17     1234.61     1184.98     54.45 o 
  -4   1  17     1590.91     1580.65     87.45 o 
  -3   1  17        0.39       22.24     17.28 o 
  -2   1  17       69.22       53.95     17.85 o 
  -1   1  17     4499.58     4300.55     61.50 o 
   0   1  17       89.46       91.12     14.28 o 
   1   1  17     1853.75     1911.73     37.17 o 
   2   1  17      288.37      248.91     23.84 o 
   3   1  17        1.16       -7.62     13.65 o 
   4   1  17     1624.60     1652.31     41.40 o 
   5   1  17      235.49      249.15     22.12 o 
   6   1  17      868.53      888.30     35.55 o 
   7   1  17        0.46       -4.28     18.44 o 
   8   1  17      147.49      178.95     20.22 o 
 -11   2  17       26.01       62.90     21.21 o 
 -10   2  17       94.48      148.48     26.39 o 
  -9   2  17      448.59      456.85     63.12 o 
  -8   2  17       10.46        7.86     20.61 o 
  -7   2  17      830.89      746.96     42.58 o 
  -6   2  17      227.90      254.12     66.50 o 
  -5   2  17      357.09      346.31     29.72 o 
  -4   2  17     3124.55     2881.95     66.16 o 
  -3   2  17      632.60      674.48     29.46 o 
  -2   2  17     2572.12     2513.78     56.56 o 
  -1   2  17     1736.39     1584.92     39.73 o 
   0   2  17       19.61       30.19     14.05 o 
   1   2  17     1154.44     1136.67     29.74 o 
   2   2  17      242.14      246.00     24.29 o 
   3   2  17       92.76      133.32     24.21 o 
   4   2  17      205.17      176.10     26.73 o 
   5   2  17     1547.19     1489.58     55.70 o 
   6   2  17      436.28      456.52     30.50 o 
   7   2  17       83.15       61.26     20.55 o 
   8   2  17      698.30      718.78     39.75 o 
 -11   3  17       15.68       48.81     21.57 o 
 -10   3  17      483.62      566.73     38.06 o 
  -9   3  17       96.00      134.21     25.31 o 
  -8   3  17      146.85      191.30     29.66 o 
  -7   3  17      226.54      213.27     31.41 o 
  -6   3  17       26.32       38.34     25.84 o 
  -5   3  17     1765.39     1735.57     51.29 o 
  -4   3  17     1331.54     1244.22     46.14 o 
  -3   3  17     3198.51     3093.95     57.42 o 
  -2   3  17       16.30        8.89     16.39 o 
  -1   3  17      211.27      219.74     20.83 o 
   0   3  17     4761.06     4450.77     63.25 o 
   1   3  17      183.96      175.10     18.47 o 
   2   3  17      396.93      385.46     32.10 o 
   3   3  17      117.81      145.87     26.52 o 
   4   3  17      138.58       84.51     23.27 o 
   5   3  17      960.52      895.02     45.93 o 
   6   3  17       45.73       23.01     22.77 o 
   7   3  17       30.02       -8.94     21.25 o 
   8   3  17       21.82      -17.15     21.91 o 
 -11   4  17       41.83       91.72     24.40 o 
 -10   4  17       29.17       43.70     21.77 o 
  -9   4  17       18.60       11.79     17.83 o 
  -8   4  17      281.91      350.04     34.06 o 
  -7   4  17      265.43      256.99     35.23 o 
  -6   4  17      447.34      504.89     38.37 o 
  -5   4  17      119.23      112.75     25.01 o 
  -4   4  17      102.54      104.49     24.48 o 
  -3   4  17     1322.81     1274.08     45.90 o 
  -2   4  17      294.36      280.55     33.82 o 
  -1   4  17       87.14       67.57     17.74 o 
   0   4  17        5.46      -15.33     15.33 o 
   1   4  17      402.27      401.16     26.65 o 
   2   4  17       96.09      118.84     51.09 o 
   3   4  17        2.48      -10.23     21.52 o 
   4   4  17      488.32      514.67     38.16 o 
   5   4  17      454.13      446.10     38.30 o 
   6   4  17      126.94      112.67     26.88 o 
   7   4  17       73.99      128.55     26.11 o 
   8   4  17       58.52       38.13     23.88 o 
 -11   5  17       27.74       54.53     23.21 o 
 -10   5  17       32.81       57.85     19.16 o 
  -9   5  17        0.02       41.87     17.86 o 
  -8   5  17      110.52      126.68     27.70 o 
  -7   5  17        1.41       13.09     23.49 o 
  -6   5  17        3.73      -17.68     22.82 o 
  -5   5  17       40.89       20.53     21.33 o 
  -4   5  17      165.32      149.98     25.43 o 
  -3   5  17        0.83      -13.37     21.66 o 
  -2   5  17       12.11      -16.46     16.46 o 
  -1   5  17      441.86      422.15     31.04 o 
   0   5  17       52.65       34.73     20.06 o 
   1   5  17        1.54        3.25     15.07 o 
   2   5  17       60.14       84.59     25.13 o 
   3   5  17       94.35       94.60     23.87 o 
   4   5  17       49.32       44.07     22.18 o 
   5   5  17       65.13       36.59     23.38 o 
   6   5  17       84.29       33.83     47.07 o 
   7   5  17       46.63       24.22     22.04 o 
   8   5  17       20.94        5.15     23.82 o 
 -11   6  17      183.69      218.85     25.84 o 
 -10   6  17      206.94      267.41     25.30 o 
  -9   6  17      152.12      151.80     43.53 o 
  -8   6  17      475.62      511.40     38.14 o 
  -7   6  17       19.11       19.00     25.10 o 
  -6   6  17      449.34      457.45     39.24 o 
  -5   6  17      410.68      381.46     33.73 o 
  -4   6  17      490.73      443.13     33.05 o 
  -3   6  17      167.05      168.64     24.41 o 
  -2   6  17       59.26       24.90     22.58 o 
  -1   6  17     2394.39     2289.40     56.72 o 
   0   6  17      506.27      501.44     35.52 o 
   1   6  17     1190.08     1222.26     39.61 o 
   2   6  17      946.96     1096.23    113.51 o 
   3   6  17        0.17      -10.08     20.44 o 
   4   6  17     2268.97     2365.69    104.15 o 
   5   6  17       54.85       35.36     22.28 o 
   6   6  17      549.98      572.12     38.72 o 
   7   6  17      214.36      215.56     47.77 o 
 -10   7  17      107.73      142.56     20.68 o 
  -9   7  17      130.09      138.49     25.63 o 
  -8   7  17      118.73      154.92     27.11 o 
  -7   7  17       36.34       60.66     23.69 o 
  -6   7  17        0.53      -15.95     21.22 o 
  -5   7  17     1026.01      982.15     46.77 o 
  -4   7  17      115.90      100.76     22.87 o 
  -3   7  17        1.27      -16.25     20.30 o 
  -2   7  17      995.27      969.89     37.83 o 
  -1   7  17        6.46      -19.04     19.04 o 
   0   7  17     1318.74     1295.79     40.91 o 
   1   7  17        0.66        5.20     19.15 o 
   2   7  17      160.10      212.78     60.90 o 
   3   7  17      233.96      192.09     79.62 o 
   4   7  17      254.98      273.86     64.21 o 
   5   7  17      238.93      284.75     82.55 o 
   6   7  17      164.68      126.06     53.12 o 
   7   7  17      226.07      223.91     40.19 o 
 -10   8  17      222.10      270.16     24.68 o 
  -9   8  17       68.27       73.26     23.05 o 
  -8   8  17       33.83       15.22     21.25 o 
  -7   8  17      517.63      503.97     38.14 o 
  -6   8  17        2.48        5.17     22.44 o 
  -5   8  17       34.15       27.31     18.03 o 
  -4   8  17       36.85       23.56     23.63 o 
  -3   8  17      160.56      165.62     30.99 o 
  -2   8  17      225.61      245.57     25.02 o 
  -1   8  17        4.53      -14.57     17.86 o 
   0   8  17      383.04      412.45     28.06 o 
   1   8  17      641.17      635.22     31.60 o 
   2   8  17        0.52      -16.13     22.66 o 
   3   8  17      580.86      689.61     93.00 o 
   4   8  17        1.25      -20.89     20.89 o 
   5   8  17      361.69      388.84     40.00 o 
   6   8  17       28.56       46.43     23.38 o 
   7   8  17        2.88       -8.14     21.28 o 
  -9   9  17        1.49       -7.54     24.08 o 
  -8   9  17      187.64      240.95     28.53 o 
  -7   9  17        4.89       -6.28     20.29 o 
  -6   9  17       18.06       17.28     20.57 o 
  -5   9  17     1160.53     1067.35     72.23 o 
  -4   9  17      437.77      404.51     39.37 o 
  -3   9  17      332.41      329.70     27.08 o 
  -2   9  17      221.85      256.01     25.71 o 
  -1   9  17      278.15      280.13     25.87 o 
   0   9  17     1333.81     1270.62     41.38 o 
   1   9  17      306.84      314.72     25.82 o 
   2   9  17      139.15      128.92     28.83 o 
   3   9  17        7.08       20.88     25.28 o 
   4   9  17      168.54      181.86     29.37 o 
   5   9  17      496.82      591.80     43.57 o 
   6   9  17       86.26       72.98     25.70 o 
  -9  10  17        9.32        9.13     20.18 o 
  -8  10  17       63.09       26.26     31.98 o 
  -7  10  17       14.04       -4.52     18.57 o 
  -6  10  17       75.56       47.05     21.28 o 
  -5  10  17      406.69      448.07     35.89 o 
  -4  10  17      396.91      415.15     34.81 o 
  -3  10  17      567.82      515.91     53.86 o 
  -2  10  17      201.03      214.41     23.79 o 
  -1  10  17       51.44       42.56     19.17 o 
   0  10  17      281.75      235.43     48.79 o 
   1  10  17      446.25      540.49     29.42 o 
   2  10  17      304.63      330.27     36.28 o 
   3  10  17      176.91      159.12     30.10 o 
   4  10  17        1.51      -27.77     27.77 o 
   5  10  17      111.25      115.03     44.46 o 
  -8  11  17        7.36       22.97     20.75 o 
  -7  11  17       14.49      -19.03     19.03 o 
  -6  11  17      310.74      313.78     44.84 o 
  -5  11  17       96.12      112.83     56.82 o 
  -4  11  17     1150.72     1221.83     49.90 o 
  -3  11  17       49.83       41.05     59.49 o 
  -2  11  17       67.61       16.20     37.14 o 
  -1  11  17      422.76      429.00     29.20 o 
   0  11  17      210.63      252.41     46.68 o 
   1  11  17      914.37      891.17     36.22 o 
   2  11  17        0.07        8.90     23.74 o 
   3  11  17       33.33       -5.66     23.66 o 
   4  11  17      252.97      332.95     64.78 o 
   5  11  17       15.38       -1.56     45.93 o 
  -7  12  17      231.17      312.15     30.02 o 
  -6  12  17      193.58      161.17     25.04 o 
  -5  12  17      315.76      428.00     65.55 o 
  -4  12  17      539.81      451.15     45.99 o 
  -3  12  17      101.53      105.90     25.42 o 
  -2  12  17      264.27      337.89     47.20 o 
  -1  12  17       25.25       27.68     27.81 o 
   0  12  17      278.12      291.64     25.29 o 
   1  12  17       61.95       45.83     23.52 o 
   2  12  17       58.95      -17.21     39.24 o 
   3  12  17      119.48      113.75     30.20 o 
   4  12  17       13.44        1.53     22.48 o 
  -6  13  17       51.12       46.11     27.14 o 
  -5  13  17      187.42      181.91     25.95 o 
  -4  13  17      109.03      128.99     25.18 o 
  -3  13  17       76.45       99.49     24.21 o 
  -2  13  17       73.97       70.88     23.38 o 
  -1  13  17       63.90        9.43     22.07 o 
   0  13  17      172.22      145.70     21.60 o 
   1  13  17        1.24      -20.83     20.83 o 
   2  13  17        7.81      -21.93     39.49 o 
   3  13  17        1.35      -24.59     24.59 o 
  -4  14  17       80.62       97.27     24.03 o 
  -3  14  17       11.60      -19.20     19.20 o 
  -2  14  17       82.29       68.56     22.42 o 
  -1  14  17        0.96      -17.53     17.53 o 
   0  14  17      179.58      150.23     32.93 o 
   1  14  17        1.19      -10.45     18.53 o 
 -11   0  18       70.99       93.25     32.49 o 
 -10   0  18       28.08      -23.57     26.88 o 
  -9   0  18     1507.15     1504.04     82.55 o 
  -8   0  18      602.34      549.71     57.20 o 
  -7   0  18      465.09      489.46     57.84 o 
  -6   0  18      889.99      853.68     65.35 o 
  -5   0  18       10.94        7.26     40.77 o 
  -4   0  18     6398.38     6062.48    207.15 o 
  -3   0  18      239.86      230.45     36.24 o 
  -2   0  18     5094.77     5291.54    114.90 o 
  -1   0  18        3.68      -10.31     21.89 o 
   0   0  18      781.76      784.49     43.14 o 
   1   0  18     1544.90     1711.69     87.52 o 
   2   0  18       12.11        5.61     30.45 o 
   3   0  18     2787.76     2648.64     73.68 o 
   4   0  18        5.74       -0.83     21.16 o 
   5   0  18       36.72      -13.21     27.64 o 
   6   0  18      972.38      932.77     46.15 o 
   7   0  18      182.43      179.82     30.38 o 
   8   0  18      554.81      535.42     61.40 o 
 -11   1  18       47.07       45.80     26.37 o 
 -10   1  18       33.56        7.57     35.48 o 
  -9   1  18       48.83       31.81     24.11 o 
  -8   1  18      607.46      636.24     63.63 o 
  -7   1  18      260.81      202.18     30.58 o 
  -6   1  18      946.50      923.77     46.84 o 
  -5   1  18      435.82      413.73     73.32 o 
  -4   1  18     1061.69     1089.85     41.53 o 
  -3   1  18     4680.31     4542.12     73.93 o 
  -2   1  18     1312.33     1362.11     37.81 o 
  -1   1  18     1075.91     1064.71     34.07 o 
   0   1  18     1203.66     1195.55     44.70 o 
   1   1  18      757.10      814.26     33.10 o 
   2   1  18       90.86       97.66     20.17 o 
   3   1  18       63.11       76.04     19.40 o 
   4   1  18      531.29      562.64     31.34 o 
   5   1  18      176.26      164.60     22.85 o 
   6   1  18      596.37      594.65     32.29 o 
   7   1  18       96.61       96.47     20.61 o 
   8   1  18       47.34       -8.00     36.75 o 
 -11   2  18        0.07        9.49     28.92 o 
 -10   2  18      100.04      110.99     24.80 o 
  -9   2  18       23.61       28.95     22.82 o 
  -8   2  18      775.06      817.19     73.70 o 
  -7   2  18      172.26      190.74     31.03 o 
  -6   2  18      399.60      434.87     56.75 o 
  -5   2  18      412.46      458.78     30.24 o 
  -4   2  18      868.03      852.42     38.99 o 
  -3   2  18     7018.96     6648.61     96.94 o 
  -2   2  18       26.96       42.10     18.58 o 
  -1   2  18      260.37      267.08     18.81 o 
   0   2  18     2125.34     2056.58     39.13 o 
   1   2  18      326.53      336.74     25.36 o 
   2   2  18      173.22      192.56     21.64 o 
   3   2  18       55.97       56.39     19.58 o 
   4   2  18       12.92      -14.86     20.83 o 
   5   2  18      256.54      260.84     30.58 o 
   6   2  18       32.36       22.86     23.59 o 
   7   2  18        3.62      -20.69     32.55 o 
   8   2  18      112.34      113.89     20.87 o 
 -11   3  18      490.54      470.67     34.84 o 
 -10   3  18       49.24       73.39     24.57 o 
  -9   3  18      184.83      194.18     29.95 o 
  -8   3  18       35.64       19.29     22.26 o 
  -7   3  18      853.00      866.31    110.90 o 
  -6   3  18     1950.72     1846.16     64.15 o 
  -5   3  18       28.54        2.68     20.49 o 
  -4   3  18        6.01       -6.15     25.18 o 
  -3   3  18        2.72       15.04     23.24 o 
  -2   3  18      744.03      727.36     38.41 o 
  -1   3  18      785.92      757.47     30.33 o 
   0   3  18        2.87        7.65     12.95 o 
   1   3  18       54.30       97.53     19.50 o 
   2   3  18      274.86      274.58     44.91 o 
   3   3  18        0.14      -21.91     21.91 o 
   4   3  18      775.37      793.33     42.91 o 
   5   3  18       81.10       41.84     23.72 o 
   6   3  18      706.10      709.44     41.79 o 
   7   3  18       13.08       13.27     21.43 o 
   8   3  18        1.53      -21.33     21.33 o 
 -11   4  18        1.51        6.66     20.93 o 
 -10   4  18       31.55       32.36     22.07 o 
  -9   4  18      100.38       79.70     24.16 o 
  -8   4  18      692.25      643.06     41.15 o 
  -7   4  18       74.21       76.16     24.99 o 
  -6   4  18      230.87      175.44     30.10 o 
  -5   4  18      328.19      350.56     29.50 o 
  -4   4  18      344.39      352.02     37.18 o 
  -3   4  18     1681.30     1593.23     48.46 o 
  -2   4  18       11.46      -15.57     15.57 o 
  -1   4  18       10.32        4.93     15.95 o 
   0   4  18      945.94     1025.30     31.94 o 
   1   4  18      600.35      584.90     37.61 o 
   2   4  18      291.27      334.68     31.23 o 
   3   4  18       67.71       38.92     22.44 o 
   4   4  18      347.90      371.99     33.16 o 
   5   4  18      937.11      929.85     52.74 o 
   6   4  18       82.25       33.04     22.21 o 
   7   4  18      187.24      197.51     30.85 o 
 -10   5  18      691.94      733.13     79.62 o 
  -9   5  18        2.03      -13.41     56.63 o 
  -8   5  18       96.26      113.39     27.10 o 
  -7   5  18      717.16      767.84     43.11 o 
  -6   5  18       17.18      -17.24     22.64 o 
  -5   5  18     1409.38     1457.20     46.63 o 
  -4   5  18        4.78      -20.01     20.01 o 
  -3   5  18       54.24       54.34     22.37 o 
  -2   5  18      435.36      481.87     27.47 o 
  -1   5  18      122.61      131.60     22.48 o 
   0   5  18     2671.63     2670.28     51.53 o 
   1   5  18      176.18      187.84     20.84 o 
   2   5  18      216.84      233.65     51.85 o 
   3   5  18      522.39      526.31     57.20 o 
   4   5  18       83.29       48.38     23.59 o 
   5   5  18     1496.03     1498.78     56.96 o 
   6   5  18       72.94       94.85     24.95 o 
   7   5  18       83.47       94.81     26.14 o 
 -10   6  18        0.89       21.48     16.81 o 
  -9   6  18       13.13        5.46     29.49 o 
  -8   6  18       30.47       55.58     22.98 o 
  -7   6  18        0.09       -2.91     34.65 o 
  -6   6  18       21.94        9.47     33.25 o 
  -5   6  18        9.67      -18.81     18.81 o 
  -4   6  18      100.95       43.83     21.50 o 
  -3   6  18      147.41      161.44     25.24 o 
  -2   6  18      204.04      199.81     39.74 o 
  -1   6  18      175.95      203.76     25.90 o 
   0   6  18       12.06       28.28     17.36 o 
   1   6  18       23.20        9.79     15.29 o 
   2   6  18      156.98      200.24     39.81 o 
   3   6  18       62.76       49.33     23.63 o 
   4   6  18      122.69      131.08     26.32 o 
   5   6  18       40.14       12.31     21.95 o 
   6   6  18      137.66      119.21     26.14 o 
   7   6  18       24.13       32.46     32.74 o 
 -10   7  18      122.23      226.13     39.87 o 
  -9   7  18       15.09       25.03     21.39 o 
  -8   7  18       34.24        1.94     21.05 o 
  -7   7  18      268.33      316.04     33.54 o 
  -6   7  18      169.48      187.89     33.82 o 
  -5   7  18       44.78       53.48     24.58 o 
  -4   7  18      146.14      135.75     24.39 o 
  -3   7  18       36.09       13.47     20.83 o 
  -2   7  18      999.71      890.80     39.71 o 
  -1   7  18      468.58      445.38     33.24 o 
   0   7  18      495.33      452.06     27.40 o 
   1   7  18       86.93       99.96     19.04 o 
   2   7  18        1.80      -21.23     21.23 o 
   3   7  18      343.63      313.47     38.98 o 
   4   7  18      296.03      322.60     60.32 o 
   5   7  18      259.69      272.68     32.41 o 
   6   7  18      102.07       74.36     25.21 o 
  -9   8  18        0.35      -20.08     20.08 o 
  -8   8  18      454.79      451.02     35.67 o 
  -7   8  18       24.69       51.55     33.95 o 
  -6   8  18      185.57      178.04     29.10 o 
  -5   8  18      976.29      956.51     70.96 o 
  -4   8  18      123.30      165.17     40.38 o 
  -3   8  18      559.24      558.87     31.47 o 
  -2   8  18        0.79        3.51     17.16 o 
  -1   8  18      175.93      159.76     22.79 o 
   0   8  18      584.53      581.85     29.95 o 
   1   8  18       36.61       18.83     35.03 o 
   2   8  18     1367.06     1360.71     55.69 o 
   3   8  18       28.96      -12.33     27.71 o 
   4   8  18       71.19       75.15     25.98 o 
   5   8  18      161.25      183.53     31.14 o 
   6   8  18       26.43        5.17     24.64 o 
  -9   9  18      161.64      247.99     27.40 o 
  -8   9  18      155.37      213.05     39.17 o 
  -7   9  18        0.31      -18.06     18.06 o 
  -6   9  18      615.09      606.10     36.79 o 
  -5   9  18      258.57      236.72     29.31 o 
  -4   9  18      173.47      265.94     41.69 o 
  -3   9  18      558.93      621.37     33.88 o 
  -2   9  18       98.43      122.36     21.48 o 
  -1   9  18     1249.26     1292.12     47.52 o 
   0   9  18      113.89      122.07     20.49 o 
   1   9  18     1168.45     1187.72     57.77 o 
   2   9  18      416.02      455.90     54.02 o 
   3   9  18       80.90       73.37     29.24 o 
   4   9  18      616.62      660.11     41.83 o 
   5   9  18       10.92       -2.21     40.58 o 
  -8  10  18        7.56       -1.94     18.58 o 
  -7  10  18      143.14      251.04     44.97 o 
  -6  10  18        9.04       16.29     31.28 o 
  -5  10  18        9.74       -6.88     26.75 o 
  -4  10  18      607.39      657.50     70.51 o 
  -3  10  18      371.05      376.68     28.44 o 
  -2  10  18      286.51      310.33     27.07 o 
  -1  10  18       97.00       70.35     19.81 o 
   0  10  18        8.91       -5.09     23.57 o 
   1  10  18     1634.11     1538.17     50.72 o 
   2  10  18      159.12      150.93     29.17 o 
   3  10  18      132.51       61.40     53.57 o 
   4  10  18       38.00       18.65     23.32 o 
   5  10  18        8.59      -26.02     33.25 o 
  -7  11  18       17.06       -3.46     18.05 o 
  -6  11  18       16.57       55.43     24.91 o 
  -5  11  18       13.64       -3.23     20.45 o 
  -4  11  18        0.04      -17.01     19.48 o 
  -3  11  18       50.60       -8.00     23.63 o 
  -2  11  18       15.17        9.84     17.72 o 
  -1  11  18        1.17      -16.37     16.37 o 
   0  11  18       47.64       39.03     17.81 o 
   1  11  18        8.85      -15.12     16.00 o 
   2  11  18       59.03       52.63     30.00 o 
   3  11  18        4.06        0.89     29.05 o 
   4  11  18       19.99       10.01     24.33 o 
  -6  12  18        8.70        9.08     18.73 o 
  -5  12  18        0.79      -12.54     18.67 o 
  -4  12  18      425.77      458.16     33.77 o 
  -3  12  18        5.16       -3.69     20.07 o 
  -2  12  18       55.49       66.94     31.12 o 
  -1  12  18       39.29       33.32     17.81 o 
   0  12  18       13.16       -7.32     27.28 o 
   1  12  18      114.81      117.42     27.61 o 
   2  12  18       57.14       40.61     36.75 o 
   3  12  18       55.02       59.04     27.68 o 
  -5  13  18        7.49      -14.09     20.82 o 
  -4  13  18      238.76      245.48     28.92 o 
  -3  13  18       11.91      -19.43     19.43 o 
  -2  13  18        0.82      -20.89     20.89 o 
  -1  13  18      280.80      329.35     27.87 o 
   0  13  18        0.55      -19.93     19.93 o 
   1  13  18       64.61       42.28     18.72 o 
   2  13  18       79.40       60.64     48.16 o 
  -2  14  18        1.31      -23.63     23.63 o 
 -11   1  19       50.74       43.13     49.24 o 
 -10   1  19       12.57       33.24     22.84 o 
  -9   1  19        8.25       32.61     24.30 o 
  -8   1  19     1296.38     1315.94     53.96 o 
  -7   1  19      362.96      366.11     35.89 o 
  -6   1  19      615.63      667.72     43.15 o 
  -5   1  19       72.23       54.43     26.12 o 
  -4   1  19      652.94      599.07     33.29 o 
  -3   1  19     2000.42     1945.57     44.55 o 
  -2   1  19      117.43      101.48     18.86 o 
  -1   1  19      231.87      282.73     22.10 o 
   0   1  19        0.51      -12.98     15.56 o 
   1   1  19      727.83      760.51     53.06 o 
   2   1  19      595.65      631.58     42.96 o 
   3   1  19        5.86      -16.26     16.26 o 
   4   1  19     1924.36     1955.58     91.93 o 
   5   1  19        6.80        9.83     17.64 o 
   6   1  19      408.00      391.69     27.88 o 
   7   1  19      508.80      598.96     34.51 o 
 -11   2  19       24.89       -4.62     41.21 o 
 -10   2  19      105.26      114.47     24.94 o 
  -9   2  19      290.40      371.39     51.72 o 
  -8   2  19       33.68       73.83     32.61 o 
  -7   2  19      131.09      102.44     26.23 o 
  -6   2  19      507.38      567.53     53.19 o 
  -5   2  19      391.87      421.28     39.37 o 
  -4   2  19       10.33        2.20     31.10 o 
  -3   2  19      192.10      199.16     19.99 o 
  -2   2  19      249.44      226.82     21.00 o 
  -1   2  19       18.14       -4.07     14.47 o 
   0   2  19      557.80      535.87     22.29 o 
   1   2  19      348.50      331.81     25.20 o 
   2   2  19      105.85      112.46     19.94 o 
   3   2  19      106.57       91.12     30.64 o 
   4   2  19        0.37      -17.27     17.60 o 
   5   2  19      419.67      432.02     29.71 o 
   6   2  19      307.00      280.04     25.95 o 
   7   2  19      227.83      264.06     24.80 o 
 -11   3  19        4.69       48.07     28.54 o 
 -10   3  19      786.10      794.43     42.31 o 
  -9   3  19       38.39       61.61     52.55 o 
  -8   3  19       12.53      -21.28     21.28 o 
  -7   3  19     2010.02     2081.04     69.17 o 
  -6   3  19        1.04      -19.07     23.19 o 
  -5   3  19     1483.77     1431.74     46.30 o 
  -4   3  19      154.83      147.84     23.90 o 
  -3   3  19        7.98      -19.48     19.48 o 
  -2   3  19     1244.06     1220.55     35.87 o 
  -1   3  19      163.11      198.38     22.83 o 
   0   3  19      263.84      230.30     17.11 o 
   1   3  19      188.44      201.14     22.59 o 
   2   3  19       22.96       15.73     16.77 o 
   3   3  19       20.42        4.41     20.54 o 
   4   3  19      114.24       95.22     24.59 o 
   5   3  19      970.07      968.06     47.40 o 
   6   3  19      146.62      141.26     40.89 o 
   7   3  19       28.00       10.81     25.22 o 
 -10   4  19      419.14      443.39     48.41 o 
  -9   4  19       85.67       35.03     24.97 o 
  -8   4  19        4.19       -3.06     44.91 o 
  -7   4  19      126.93       91.89     26.07 o 
  -6   4  19      528.45      558.01     39.29 o 
  -5   4  19      674.51      632.28     34.14 o 
  -4   4  19      239.11      256.43     26.77 o 
  -3   4  19       46.51       32.87     20.90 o 
  -2   4  19      867.10      840.66     30.42 o 
  -1   4  19       25.94       30.80     15.25 o 
   0   4  19        6.83       -1.01     16.54 o 
   1   4  19      212.99      192.88     27.67 o 
   2   4  19      461.60      466.63     48.03 o 
   3   4  19      160.76       91.12     24.27 o 
   4   4  19      122.01      118.59     25.95 o 
   5   4  19      209.98      195.08     27.79 o 
   6   4  19      166.39      154.23     37.65 o 
   7   4  19       93.86      138.19     29.08 o 
 -10   5  19       27.52       36.74     21.89 o 
  -9   5  19        5.48       34.32     21.32 o 
  -8   5  19       65.98       51.61     57.77 o 
  -7   5  19        0.97      -21.81     21.81 o 
  -6   5  19      145.90      185.80     29.35 o 
  -5   5  19      226.34      209.35     26.93 o 
  -4   5  19        6.71       11.06     19.52 o 
  -3   5  19       34.99       -9.64     19.86 o 
  -2   5  19       21.90       53.29     28.40 o 
  -1   5  19      159.96      179.37     18.71 o 
   0   5  19      100.40       30.84     17.06 o 
   1   5  19        5.35       19.94     19.27 o 
   2   5  19       98.37       57.08     22.56 o 
   3   5  19      425.98      434.25     65.16 o 
   4   5  19       13.21      -15.19     31.98 o 
   5   5  19       17.67      -11.77     23.25 o 
   6   5  19       66.26        8.50     22.99 o 
   7   5  19        3.94      -19.30     23.56 o 
 -10   6  19      150.74      198.36     38.09 o 
  -9   6  19        1.54        0.61     20.39 o 
  -8   6  19       75.60       92.38     24.19 o 
  -7   6  19       70.72       53.75     23.77 o 
  -6   6  19       52.09       24.34     23.51 o 
  -5   6  19      336.14      347.30     28.93 o 
  -4   6  19      178.74      146.22     23.34 o 
  -3   6  19       60.97       46.05     21.09 o 
  -2   6  19       84.51       60.01     24.23 o 
  -1   6  19      209.60      233.74     25.55 o 
   0   6  19      981.98     1001.67     33.83 o 
   1   6  19      236.18      267.35     32.17 o 
   2   6  19      397.98      413.51     70.83 o 
   3   6  19       16.49       60.41     38.35 o 
   4   6  19       86.85       58.58     25.39 o 
   5   6  19       90.64       76.38     45.10 o 
   6   6  19      172.87      131.32     36.37 o 
  -9   7  19       38.96       55.51     22.23 o 
  -8   7  19        1.22      -32.80     32.80 o 
  -7   7  19      306.22      348.65     33.72 o 
  -6   7  19       27.28       37.07     41.28 o 
  -5   7  19      284.55      278.83     47.46 o 
  -4   7  19      485.16      504.37     32.22 o 
  -3   7  19       92.55       73.43     21.15 o 
  -2   7  19      414.30      463.16     30.11 o 
  -1   7  19       82.35       65.55     19.75 o 
   0   7  19     1214.55     1191.76     33.96 o 
   1   7  19      443.38      423.69     34.75 o 
   2   7  19      289.63      281.55     41.79 o 
   3   7  19      514.31      536.58     37.36 o 
   4   7  19       31.16       33.34     23.89 o 
   5   7  19      261.49      264.58     32.97 o 
   6   7  19       88.22       70.42     26.90 o 
  -9   8  19      101.25      133.00     43.70 o 
  -8   8  19        0.54      -10.97     25.99 o 
  -7   8  19       50.32       40.46     24.97 o 
  -6   8  19      127.52      100.20     25.27 o 
  -5   8  19      341.41      347.00     33.26 o 
  -4   8  19      100.94       99.74     28.59 o 
  -3   8  19       91.54       95.32     21.84 o 
  -2   8  19       30.06       -0.01     17.80 o 
  -1   8  19      350.99      376.43     28.07 o 
   0   8  19      434.43      435.49     34.00 o 
   1   8  19      159.74      152.42     27.47 o 
   2   8  19      124.97       78.63     27.95 o 
   3   8  19        1.93       -5.23     20.85 o 
   4   8  19       39.32       -6.42     29.62 o 
   5   8  19       30.32       17.08     31.40 o 
  -8   9  19       20.10        2.45     35.03 o 
  -7   9  19      141.46      127.32     32.04 o 
  -6   9  19      216.53      239.81     29.02 o 
  -5   9  19      175.45      160.06     27.09 o 
  -4   9  19       79.53       47.28     18.79 o 
  -3   9  19      280.20      243.62     24.75 o 
  -2   9  19      240.74      242.20     24.13 o 
  -1   9  19      428.17      430.02     28.54 o 
   0   9  19      102.05      121.83     55.04 o 
   1   9  19       40.62       16.99     43.57 o 
   2   9  19      121.50      174.26     29.84 o 
   3   9  19      147.44      152.27     32.23 o 
   4   9  19       48.58        2.93     46.31 o 
   5   9  19       70.72       69.63     31.47 o 
  -8  10  19        0.76       34.70     20.57 o 
  -7  10  19        0.18      -13.66     20.51 o 
  -6  10  19        9.29       -6.56     19.58 o 
  -5  10  19        0.45        0.20     19.03 o 
  -4  10  19       56.19       65.94     22.65 o 
  -3  10  19        0.01       -3.22     17.03 o 
  -2  10  19        4.98       14.35     20.53 o 
  -1  10  19       14.79       12.69     24.51 o 
   0  10  19       44.92      -14.65     27.84 o 
   1  10  19       47.52       33.14     24.49 o 
   2  10  19        0.09      -21.03     21.03 o 
   3  10  19       17.67      -10.40     23.05 o 
   4  10  19        0.20      -26.88     26.88 o 
  -7  11  19        2.77      -18.79     18.79 o 
  -6  11  19      685.67      675.28     38.07 o 
  -5  11  19        2.58        4.30     34.84 o 
  -4  11  19      256.24      252.05     31.34 o 
  -3  11  19      365.98      393.90     30.81 o 
  -2  11  19       18.99       23.07     23.84 o 
  -1  11  19     1000.39     1067.68     71.07 o 
   0  11  19       90.25      107.83     25.45 o 
   1  11  19      254.15      287.68     57.71 o 
   2  11  19      182.89      168.24     31.14 o 
   3  11  19        1.22        4.83     83.13 o 
  -5  12  19       30.68       75.07     22.36 o 
  -4  12  19      124.94      153.33     24.07 o 
  -3  12  19       31.26       16.06     21.98 o 
  -2  12  19        0.04      -18.86     18.86 o 
  -1  12  19        3.98      -16.28     16.28 o 
   0  12  19       19.94        5.19     22.02 o 
   1  12  19       20.35       -0.16     34.33 o 
   2  12  19       30.06       35.52     24.80 o 
  -4  13  19        1.18      -22.77     33.38 o 
  -3  13  19        5.43        3.36     47.14 o 
  -2  13  19      109.17      170.60     25.07 o 
  -1  13  19       17.21       32.37     18.13 o 
   0  13  19       47.60       36.71     23.16 o 
 -10   0  20      844.74      836.10     59.75 o 
  -9   0  20        0.60        3.44     27.90 o 
  -8   0  20      609.18      563.73     54.53 o 
  -7   0  20     1624.57     1658.06     85.10 o 
  -6   0  20      243.15      302.31     47.14 o 
  -5   0  20     4375.08     4139.48    144.47 o 
  -4   0  20       16.24       22.04     36.05 o 
  -3   0  20     3352.88     3273.93     84.22 o 
  -2   0  20       58.73       44.82     29.11 o 
  -1   0  20      134.04      127.92     37.39 o 
   0   0  20     5376.36     5112.79    164.72 o 
   1   0  20      558.40      593.79     56.18 o 
   2   0  20      350.59      307.28     45.10 o 
   3   0  20      307.00      403.59     50.70 o 
   5   0  20     2458.29     2708.44    113.38 o 
   6   0  20      112.33       68.67     36.31 o 
   7   0  20       97.80       96.06     38.09 o 
 -10   1  20      200.89      251.02     28.73 o 
  -9   1  20      104.14       98.91     26.29 o 
  -8   1  20      618.64      647.57     41.05 o 
  -7   1  20      506.94      425.29     51.72 o 
  -6   1  20      122.60      102.30     27.20 o 
  -5   1  20      323.52      317.12     35.39 o 
  -4   1  20      373.79      389.05     28.75 o 
  -3   1  20     1259.27     1206.58     35.07 o 
  -2   1  20        0.79      -14.44     14.44 o 
  -1   1  20       45.74       58.40     16.56 o 
   0   1  20       98.19       94.25     24.16 o 
   1   1  20      160.25      149.90     26.14 o 
   2   1  20      486.57      517.94     38.58 o 
   3   1  20       40.83       62.56     23.31 o 
   4   1  20      241.31      275.14     42.23 o 
   5   1  20      305.54      308.49     34.04 o 
   6   1  20      139.22      167.97     49.62 o 
   7   1  20      173.15      187.95     50.83 o 
 -10   2  20      194.98      225.14     29.54 o 
  -9   2  20      457.99      427.13     37.28 o 
  -8   2  20       14.94       13.73     21.02 o 
  -7   2  20       46.72       47.07     32.55 o 
  -6   2  20     1336.72     1384.28     56.04 o 
  -5   2  20      234.92      230.28     31.89 o 
  -4   2  20      201.46      206.80     25.11 o 
  -3   2  20      743.31      762.88     38.50 o 
  -2   2  20      304.13      347.90     33.28 o 
  -1   2  20      668.01      624.47     27.16 o 
   0   2  20        2.77      -16.61     16.61 o 
   1   2  20       26.34       44.08     22.47 o 
   2   2  20      229.26      204.71     29.90 o 
   3   2  20        7.38       -9.91     16.46 o 
   4   2  20      208.39      218.49     30.26 o 
   5   2  20      384.65      465.11     36.96 o 
   6   2  20      126.50      100.61     22.75 o 
   7   2  20       11.41       -4.84     18.68 o 
 -10   3  20      239.57      282.81     54.08 o 
  -9   3  20      201.46      281.16     31.72 o 
  -8   3  20       69.12      119.42     24.41 o 
  -7   3  20       33.86       57.26     24.59 o 
  -6   3  20       56.42       47.97     38.92 o 
  -5   3  20      922.15      920.31     38.73 o 
  -4   3  20        3.15       22.12     19.47 o 
  -3   3  20        6.11      -16.43     17.39 o 
  -2   3  20       12.97        5.32     15.28 o 
  -1   3  20     2506.80     2327.78     48.14 o 
   0   3  20      159.20      168.18     17.79 o 
   1   3  20      382.09      399.52     27.63 o 
   2   3  20     2205.09     2234.40     55.61 o 
   3   3  20       11.63        4.63     16.90 o 
   4   3  20      980.28      967.37     38.20 o 
   5   3  20      118.32      128.33     23.86 o 
   6   3  20        1.01      -16.97     16.97 o 
 -10   4  20       13.06       10.36     20.48 o 
  -9   4  20       29.75       26.49     21.09 o 
  -8   4  20        6.20       25.77     21.03 o 
  -7   4  20        7.01       15.00     21.98 o 
  -6   4  20      448.74      475.19     38.52 o 
  -5   4  20       33.17       -9.09     19.51 o 
  -4   4  20      163.71      170.78     24.07 o 
  -3   4  20       89.09       72.81     20.75 o 
  -2   4  20      205.90      176.71     24.35 o 
  -1   4  20      568.35      579.30     23.05 o 
   0   4  20        0.35      -15.90     15.90 o 
   1   4  20       83.48       78.12     20.68 o 
   2   4  20       82.19       95.37     23.62 o 
   3   4  20       31.45       -1.87     33.51 o 
   4   4  20      594.00      539.35     38.90 o 
   5   4  20        1.76      -11.20     24.65 o 
   6   4  20       90.63       57.59     29.30 o 
 -10   5  20       36.24       19.96     20.57 o 
  -9   5  20      271.63      351.70     32.65 o 
  -8   5  20        0.55      -19.09     19.09 o 
  -7   5  20      211.94      198.77     28.45 o 
  -6   5  20       51.31       53.51     25.49 o 
  -5   5  20      141.70      116.51     22.80 o 
  -4   5  20      547.71      586.89     34.32 o 
  -3   5  20        7.89      -16.92     16.92 o 
  -2   5  20     2057.29     2017.04     57.12 o 
  -1   5  20        0.41       -9.88     20.25 o 
   0   5  20      716.00      679.42     27.22 o 
   1   5  20     1635.38     1616.94     57.89 o 
   2   5  20       23.01       -9.73     34.72 o 
   3   5  20     1599.68     1667.96     60.41 o 
   4   5  20        5.16      -22.40     27.64 o 
   5   5  20      173.74      156.38     55.61 o 
   6   5  20      427.77      442.32     52.11 o 
  -9   6  20       21.72       15.85     35.93 o 
  -8   6  20        1.07        7.13     41.85 o 
  -7   6  20        0.04      -20.19     20.19 o 
  -6   6  20       25.16       42.62     23.87 o 
  -5   6  20       26.04       -1.23     27.31 o 
  -4   6  20       68.11       29.23     20.13 o 
  -3   6  20      216.64      212.23     25.46 o 
  -2   6  20        2.97      -19.92     19.92 o 
  -1   6  20        8.84      -16.13     17.67 o 
   0   6  20      340.43      330.76     25.28 o 
   1   6  20      417.36      438.93     42.42 o 
   2   6  20       60.82       41.25     22.44 o 
   3   6  20       38.71       10.90     20.49 o 
   4   6  20       16.23       21.13     23.26 o 
   5   6  20      127.46      146.74     38.66 o 
   6   6  20       12.26        1.03     23.95 o 
  -9   7  20      145.91      204.44     28.64 o 
  -8   7  20        1.99      -14.62     19.86 o 
  -7   7  20      118.95      130.78     26.45 o 
  -6   7  20        0.67      -15.40     45.54 o 
  -5   7  20       18.45       12.42     19.79 o 
  -4   7  20      897.60      897.25     45.61 o 
  -3   7  20      336.45      400.49     35.90 o 
  -2   7  20       53.30       50.23     26.07 o 
  -1   7  20       37.91        3.11     32.71 o 
   0   7  20       48.69       10.33     16.17 o 
   1   7  20      417.05      435.99     36.33 o 
   2   7  20       75.25      100.13     28.79 o 
   3   7  20      158.17      141.50     27.73 o 
   4   7  20      131.06      127.50     35.93 o 
   5   7  20       12.63        3.70     20.50 o 
  -8   8  20        0.34       19.53     29.24 o 
  -7   8  20       20.51       22.04     21.35 o 
  -6   8  20      414.33      398.80     34.99 o 
  -5   8  20        5.03       -7.29     43.31 o 
  -4   8  20      498.80      541.87     30.86 o 
  -3   8  20       44.82      -19.65     19.65 o 
  -2   8  20        7.47        0.48     17.62 o 
  -1   8  20      706.54      698.63     35.82 o 
   0   8  20      114.16      114.02     24.49 o 
   1   8  20      505.76      548.19     39.16 o 
   2   8  20       36.73       19.06     25.08 o 
   3   8  20        0.77       10.12     20.55 o 
   4   8  20      342.77      385.63     37.25 o 
   5   8  20        0.23       11.84     25.30 o 
  -8   9  20      162.75      139.72     24.36 o 
  -7   9  20        4.74       -1.20     17.86 o 
  -6   9  20      119.45      135.67     36.31 o 
  -5   9  20      170.43      163.21     26.40 o 
  -4   9  20       18.45       44.22     18.04 o 
  -3   9  20      487.52      480.29     29.29 o 
  -2   9  20       52.39       52.79     21.33 o 
  -1   9  20      217.17      278.20     24.27 o 
   0   9  20      295.76      322.13     25.57 o 
   1   9  20       94.16      133.55     26.65 o 
   2   9  20      146.67      132.10     68.86 o 
   3   9  20       53.41       24.06     32.74 o 
   4   9  20      121.56      171.32     48.79 o 
  -7  10  20      160.35      213.49     27.00 o 
  -6  10  20      184.17      186.54     25.22 o 
  -5  10  20      458.92      495.17     34.97 o 
  -4  10  20       66.13       49.77     23.76 o 
  -3  10  20        4.42       21.18     30.57 o 
  -2  10  20      619.35      595.32     30.95 o 
  -1  10  20       53.75       19.19     21.78 o 
   0  10  20      494.45      517.85     35.63 o 
   1  10  20       89.43       65.59     67.46 o 
   2  10  20       64.70       21.75     41.34 o 
   3  10  20       93.21       98.08     27.64 o 
  -6  11  20        0.03       -6.76     23.70 o 
  -5  11  20        0.23       -2.96     18.36 o 
  -4  11  20       14.23       26.06     20.22 o 
  -3  11  20       12.06       -7.42     17.43 o 
  -2  11  20       10.38      -12.36     16.82 o 
  -1  11  20        8.27      -17.22     17.22 o 
   0  11  20       27.65       10.11     20.02 o 
   1  11  20        0.39      -20.81     23.89 o 
   2  11  20       19.35      -15.26     27.64 o 
  -4  12  20       28.64       45.76     21.66 o 
  -3  12  20        9.82       14.45     27.52 o 
  -2  12  20       36.71       15.60     18.08 o 
  -1  12  20        9.13       14.03     31.95 o 
   0  12  20       87.75       70.67     22.16 o 
   1  12  20       35.66       -9.14     28.15 o 
 -10   1  21      243.71      226.61     28.74 o 
  -9   1  21        9.08       -3.86     22.90 o 
  -8   1  21      729.65      709.58     41.93 o 
  -7   1  21       40.49       49.64     37.20 o 
  -6   1  21       91.84      106.22     25.49 o 
  -5   1  21      268.24      358.41     46.88 o 
  -4   1  21       41.55       54.79     24.74 o 
  -3   1  21      665.17      637.21     33.15 o 
  -2   1  21       60.48       48.27     15.72 o 
  -1   1  21      175.91      178.23     18.37 o 
   0   1  21     1710.26     1693.16     59.49 o 
   1   1  21        4.16      -31.34     31.34 o 
   2   1  21      252.83      266.09     32.65 o 
   3   1  21        1.68      -15.74     20.58 o 
   4   1  21        2.05      -21.33     21.33 o 
   5   1  21      435.14      445.25     37.93 o 
   6   1  21      178.37      244.48     30.63 o 
 -10   2  21      110.56      145.45     26.02 o 
  -9   2  21      381.29      394.85     39.94 o 
  -8   2  21       50.58       45.66     24.72 o 
  -7   2  21      624.77      644.72     40.52 o 
  -6   2  21      328.95      360.25     34.45 o 
  -5   2  21      737.57      744.51     51.15 o 
  -4   2  21      181.27      175.03     23.72 o 
  -3   2  21        4.46      -17.30     17.30 o 
  -2   2  21      268.78      276.43     21.59 o 
  -1   2  21       92.50       23.06     15.91 o 
   0   2  21     1895.08     1957.09    138.42 o 
   1   2  21      140.67      154.26     25.99 o 
   2   2  21       41.80        9.79     32.93 o 
   3   2  21      722.66      789.10     44.58 o 
   4   2  21       15.47       18.74     27.58 o 
   5   2  21      714.74      770.26     45.30 o 
   6   2  21       47.78       86.36     25.53 o 
 -10   3  21       10.07       15.44     42.23 o 
  -9   3  21      655.75      680.45     54.02 o 
  -8   3  21       16.24      -11.94     20.95 o 
  -7   3  21      174.66      161.84     36.05 o 
  -6   3  21      467.52      493.99     40.19 o 
  -5   3  21       20.78      -22.05     22.05 o 
  -4   3  21      256.65      239.60     33.83 o 
  -3   3  21      246.81      224.44     24.70 o 
  -2   3  21      248.98      335.55     22.36 o 
  -1   3  21      229.45      216.92     21.39 o 
   0   3  21       15.21       17.69     20.42 o 
   1   3  21      135.57      175.62     28.33 o 
   2   3  21       28.40       19.03     24.01 o 
   3   3  21       25.87       25.65     22.49 o 
   4   3  21        8.20       -3.07     17.37 o 
   5   3  21        0.25      -10.94     17.01 o 
   6   3  21      115.63      145.32     31.88 o 
  -9   4  21       35.64       61.13     21.93 o 
  -8   4  21      375.12      341.32     60.13 o 
  -7   4  21        3.79       11.47     21.32 o 
  -6   4  21       41.37       27.92     22.99 o 
  -5   4  21       31.72       -9.07     25.11 o 
  -4   4  21       55.91       87.09     22.01 o 
  -3   4  21       33.05       24.94     20.24 o 
  -2   4  21      309.61      355.08     45.83 o 
  -1   4  21     1219.18     1253.95     39.68 o 
   0   4  21      184.58      177.09     21.41 o 
   1   4  21      195.40      223.95     23.37 o 
   2   4  21       85.73      110.18     24.73 o 
   3   4  21      259.72      226.87     22.62 o 
   4   4  21      480.51      453.13     35.83 o 
   5   4  21       13.31      -21.15     21.15 o 
   6   4  21       19.75       -7.84     44.27 o 
  -9   5  21       84.28       76.40     21.95 o 
  -8   5  21        2.87      -19.90     19.90 o 
  -7   5  21       24.73       -4.01     21.19 o 
  -6   5  21       48.76       91.63     25.76 o 
  -5   5  21       29.08       35.84     19.05 o 
  -4   5  21       83.87       84.05     21.77 o 
  -3   5  21      159.53      132.24     23.77 o 
  -2   5  21      141.43      145.66     22.73 o 
  -1   5  21      198.13      190.66     16.18 o 
   0   5  21       12.88       -1.55     16.24 o 
   1   5  21      206.56      226.59     23.39 o 
   2   5  21      119.04       93.90     23.36 o 
   3   5  21       13.99      -20.06     24.14 o 
   4   5  21        0.91       -0.06     25.73 o 
   5   5  21        5.52      -15.45     22.00 o 
  -9   6  21       67.69       57.59     32.80 o 
  -8   6  21      101.45      119.91     26.27 o 
  -7   6  21       49.14       32.61     22.60 o 
  -6   6  21     1053.67     1137.90     71.09 o 
  -5   6  21       10.82       18.70     23.01 o 
  -4   6  21      246.23      282.79     25.89 o 
  -3   6  21      843.42      870.77     37.44 o 
  -2   6  21      112.15       77.47     20.89 o 
  -1   6  21     1390.11     1379.89     36.00 o 
   0   6  21        8.62       -5.28     15.07 o 
   1   6  21      690.58      645.38     39.19 o 
   2   6  21      327.11      379.32     34.53 o 
   3   6  21       28.35        1.62     22.10 o 
   4   6  21      901.74     1011.34     47.44 o 
   5   6  21        0.35      -34.70     48.92 o 
  -8   7  21        3.51       12.18     21.45 o 
  -7   7  21        0.73      -19.18     19.18 o 
  -6   7  21      117.41      180.18     27.81 o 
  -5   7  21        9.73      -18.18     18.18 o 
  -4   7  21      209.00      208.74     24.46 o 
  -3   7  21       18.15       -2.67     17.66 o 
  -2   7  21       19.19       -8.50     18.34 o 
  -1   7  21       64.24       70.60     18.78 o 
   0   7  21        2.89      -15.32     15.32 o 
   1   7  21      453.70      589.09     39.03 o 
   2   7  21       14.65      -13.58     21.47 o 
   3   7  21        1.67      -18.55     20.07 o 
   4   7  21       41.95       36.79     39.17 o 
  -8   8  21        1.80       -4.07     29.05 o 
  -7   8  21      342.55      395.81     62.68 o 
  -6   8  21       16.22      -11.53     21.25 o 
  -5   8  21      207.38      231.92     54.91 o 
  -4   8  21      130.66      104.24     21.09 o 
  -3   8  21       42.21       58.50     19.49 o 
  -2   8  21      731.96      695.83     34.05 o 
  -1   8  21        0.10       21.56     16.84 o 
   0   8  21      582.11      646.36     30.89 o 
   1   8  21       11.47       -3.97     31.66 o 
   2   8  21       43.72        5.56     21.42 o 
   3   8  21      290.62      355.30     36.42 o 
   4   8  21        2.22       -2.98     38.47 o 
  -7   9  21        7.45       21.20     19.89 o 
  -6   9  21       30.35       20.45     19.71 o 
  -5   9  21      435.00      464.82     32.29 o 
  -4   9  21      201.72      241.31     24.21 o 
  -3   9  21      108.13       90.71     29.79 o 
  -2   9  21       20.67       -4.63     16.89 o 
  -1   9  21       49.90       23.07     21.41 o 
   0   9  21       43.77       35.99     16.17 o 
   1   9  21      119.92       76.75     88.99 o 
   2   9  21      108.30      124.25     53.51 o 
   3   9  21        5.44       -5.13     21.34 o 
  -6  10  21       15.65        3.12     19.10 o 
  -5  10  21       61.17      -18.71     18.71 o 
  -4  10  21       59.73       36.00     19.11 o 
  -3  10  21        2.07      -30.67     33.16 o 
  -2  10  21      221.55      265.41     37.70 o 
  -1  10  21       93.87       57.44     23.96 o 
   0  10  21       65.14       38.49     19.15 o 
   1  10  21       57.37       23.80     59.88 o 
   2  10  21       28.41        1.32     54.53 o 
  -5  11  21      171.36      196.23     26.57 o 
  -4  11  21        0.39       -2.02     23.44 o 
  -3  11  21      120.21      143.26     21.26 o 
  -2  11  21        0.14      -19.04     20.16 o 
  -1  11  21       92.11      129.14     37.65 o 
   0  11  21       71.55       68.59     18.48 o 
   1  11  21       15.10        3.44     26.50 o 
  -9   0  22      138.41      170.71     37.20 o 
  -8   0  22        2.57       -4.84     30.96 o 
  -7   0  22      742.60      796.74     61.15 o 
  -6   0  22        0.50       31.98     32.87 o 
  -5   0  22      118.18      154.40     40.64 o 
  -4   0  22       18.05        9.30     33.12 o 
  -3   0  22      385.11      340.17     33.28 o 
  -2   0  22      246.52      297.54     31.26 o 
  -1   0  22       54.17       33.56     28.47 o 
   0   0  22     1469.95     1664.30     83.44 o 
   1   0  22      782.02      833.17     61.15 o 
   2   0  22        6.55       -9.68     27.64 o 
   3   0  22     1480.38     1681.63     86.88 o 
   4   0  22       19.88      -27.64     27.64 o 
   5   0  22     1073.35     1105.93     72.23 o 
  -9   1  22       10.46       45.84     24.84 o 
  -8   1  22        4.99       -5.61     28.41 o 
  -7   1  22        0.08       15.09     21.38 o 
  -6   1  22      331.04      338.91     62.87 o 
  -5   1  22       35.80       25.00     22.40 o 
  -4   1  22       47.34       15.50     25.73 o 
  -3   1  22      200.28      198.42     25.05 o 
  -2   1  22        5.40       -9.24     14.48 o 
  -1   1  22      283.35      274.97     21.38 o 
   0   1  22       28.82        9.03     22.13 o 
   1   1  22       57.40       43.18     24.06 o 
   2   1  22        3.47      -24.70     36.63 o 
   3   1  22       68.90       61.56     23.26 o 
   4   1  22       59.58       24.31     42.17 o 
   5   1  22       16.33       -7.28     22.74 o 
  -9   2  22       35.06       82.28     23.19 o 
  -8   2  22       94.55      167.84     29.68 o 
  -7   2  22      149.86      172.90     27.88 o 
  -6   2  22       12.87       24.64     26.12 o 
  -5   2  22        3.34      -13.89     20.51 o 
  -4   2  22      100.26      115.03     27.04 o 
  -3   2  22      299.97      320.00     28.74 o 
  -2   2  22      150.19      183.90     32.51 o 
  -1   2  22       19.22       20.14     15.16 o 
   0   2  22        1.51      -18.56     25.35 o 
   1   2  22       22.59       -3.22     21.38 o 
   2   2  22       34.00       44.40     23.05 o 
   3   2  22       84.81       67.64     26.25 o 
   4   2  22      272.71      229.64     29.52 o 
   5   2  22       11.85        4.23     38.54 o 
  -9   3  22        7.72       -3.71     19.84 o 
  -8   3  22       16.92       35.36     22.48 o 
  -7   3  22       32.59       10.46     20.58 o 
  -6   3  22        1.52        8.06     22.91 o 
  -5   3  22       69.79      105.70     26.27 o 
  -4   3  22     1111.08     1062.41     40.13 o 
  -3   3  22      621.52      601.17     32.46 o 
  -2   3  22       34.26       49.69     19.92 o 
  -1   3  22       86.55       79.79     21.45 o 
   0   3  22      481.62      445.99     35.44 o 
   1   3  22      518.58      516.17     66.95 o 
   2   3  22      216.15      219.02     29.41 o 
   3   3  22        0.99      -15.01     19.60 o 
   4   3  22      150.83      109.99     37.96 o 
   5   3  22       39.41        5.12     27.14 o 
  -9   4  22       58.40       64.51     21.97 o 
  -8   4  22      516.00      576.56     38.45 o 
  -7   4  22       57.85       33.08     21.66 o 
  -6   4  22      105.26       93.25     37.96 o 
  -5   4  22      412.08      467.78     54.14 o 
  -4   4  22      535.71      539.13     31.88 o 
  -3   4  22      848.50      850.17     57.52 o 
  -2   4  22      500.37      567.03     31.02 o 
  -1   4  22      140.13      125.22     17.53 o 
   0   4  22      706.94      692.96     41.78 o 
   1   4  22      395.72      424.86     47.90 o 
   2   4  22      314.97      307.45     57.20 o 
   3   4  22       80.69      103.13     25.74 o 
   4   4  22      131.16      160.16     28.71 o 
   5   4  22       48.94       47.64     22.76 o 
  -9   5  22       66.83        1.73     65.61 o 
  -8   5  22       47.22       62.51     34.59 o 
  -7   5  22        2.16      -19.13     19.13 o 
  -6   5  22       22.19       19.62     20.70 o 
  -5   5  22      590.94      576.94     31.55 o 
  -4   5  22      427.38      447.82     30.09 o 
  -3   5  22      363.58      424.78     31.54 o 
  -2   5  22       41.66       58.52     34.49 o 
  -1   5  22       92.54       83.84     26.65 o 
   0   5  22     1286.01     1314.45     41.48 o 
   1   5  22      385.31      443.03     28.60 o 
   2   5  22      128.71      133.62     20.53 o 
   3   5  22       16.21        2.17     26.31 o 
   4   5  22       55.60       47.92     23.19 o 
  -8   6  22       10.68       15.88     20.54 o 
  -7   6  22      158.42      202.32     27.92 o 
  -6   6  22       75.36       60.03     24.53 o 
  -5   6  22      135.81      149.06     22.56 o 
  -4   6  22      279.98      273.58     26.23 o 
  -3   6  22      621.86      632.27     32.18 o 
  -2   6  22       60.45       46.23     18.50 o 
  -1   6  22      129.75      140.83     19.25 o 
   0   6  22      220.90      280.79     35.19 o 
   1   6  22      192.16      194.20     26.94 o 
   2   6  22      170.40      161.22     26.95 o 
   3   6  22       23.68       41.65     22.55 o 
   4   6  22       27.69       15.12     48.67 o 
  -8   7  22        0.39       19.04     21.07 o 
  -7   7  22       73.05       36.54     21.85 o 
  -6   7  22       94.27       59.77     22.56 o 
  -5   7  22      357.77      369.35     29.21 o 
  -4   7  22      234.46      207.65     34.17 o 
  -3   7  22       13.72      -14.79     27.98 o 
  -2   7  22       73.84       41.66     35.79 o 
  -1   7  22      178.89      263.40     42.21 o 
   0   7  22      252.43      248.34     28.98 o 
   1   7  22      302.26      243.60     55.61 o 
   2   7  22      141.55       92.11     23.48 o 
   3   7  22        3.68       14.90     40.51 o 
   4   7  22      127.14      146.01     26.08 o 
  -7   8  22        7.66       10.16     20.79 o 
  -6   8  22       97.69       72.85     22.37 o 
  -5   8  22       96.10       59.80     21.19 o 
  -4   8  22        2.58      -15.53     15.53 o 
  -3   8  22      319.37      388.65     29.65 o 
  -2   8  22       10.96       -4.89     15.95 o 
  -1   8  22      435.45      423.01     65.04 o 
   0   8  22      151.11      209.06     34.40 o 
   1   8  22       18.82        3.69     35.03 o 
   2   8  22      302.82      328.41     53.82 o 
   3   8  22        5.32      -19.81     19.81 o 
  -6   9  22       49.48       65.30     21.96 o 
  -5   9  22        4.85      -17.77     17.77 o 
  -4   9  22       38.50       33.13     19.31 o 
  -3   9  22       25.37       30.50     17.49 o 
  -2   9  22        2.64      -15.14     29.99 o 
  -1   9  22      117.10      130.23     26.31 o 
   0   9  22        4.06      -14.02     43.63 o 
   1   9  22       18.39      -44.40     44.40 o 
   2   9  22        2.06      -43.98     52.68 o 
  -5  10  22        5.42       22.36     19.28 o 
  -4  10  22      116.84      123.87     20.74 o 
  -3  10  22        2.83      -21.07     21.07 o 
  -2  10  22      338.76      396.78     26.23 o 
  -1  10  22       10.55      -47.71     47.71 o 
   0  10  22       51.97       31.64     22.04 o 
   1  10  22       62.35       41.87     37.20 o 
  -3  11  22       22.12       59.88     26.88 o 
  -2  11  22        0.48      -10.79     16.20 o 
  -9   1  23       67.90       69.37     22.99 o 
  -8   1  23       78.99       34.79     21.48 o 
  -7   1  23       24.04       49.36     24.81 o 
  -6   1  23     1177.13     1236.00     53.01 o 
  -5   1  23        0.76      -20.17     20.17 o 
  -4   1  23        4.81        5.25     22.53 o 
  -3   1  23       23.37        1.94     32.44 o 
  -2   1  23      179.90      172.70     18.26 o 
  -1   1  23     2117.43     2206.57     68.46 o 
   0   1  23      149.89      206.30     28.77 o 
   1   1  23      215.98      227.73     29.54 o 
   2   1  23      241.70      223.15     40.19 o 
   3   1  23       51.96       30.25     36.69 o 
   4   1  23     1048.98     1295.40     53.98 o 
  -9   2  23      219.34      287.86     54.91 o 
  -8   2  23       10.54       17.23     21.49 o 
  -7   2  23      250.40      294.85     33.14 o 
  -6   2  23       10.90      -11.27     30.32 o 
  -5   2  23       39.54       11.98     30.58 o 
  -4   2  23      905.36      894.00     45.49 o 
  -3   2  23        0.24       -9.62     17.53 o 
  -2   2  23      372.41      355.03     30.95 o 
  -1   2  23      127.87      157.01     26.64 o 
   0   2  23      114.10      127.48     26.03 o 
   1   2  23      729.80      715.98     66.25 o 
   2   2  23        2.22       -9.13     21.45 o 
   3   2  23      165.47      196.30     28.68 o 
   4   2  23       13.67      -22.56     22.56 o 
  -8   3  23       22.98       37.03     22.33 o 
  -7   3  23      100.84       96.48     34.59 o 
  -6   3  23        1.02      -25.22     25.22 o 
  -5   3  23       72.63       69.28     50.58 o 
  -4   3  23       38.76        3.98     20.35 o 
  -3   3  23       24.48       18.65     19.05 o 
  -2   3  23        2.59      -14.81     20.30 o 
  -1   3  23        9.17       11.21     35.67 o 
   0   3  23      685.31      767.65     43.80 o 
   1   3  23       73.19       99.05     24.53 o 
   2   3  23        5.92       -8.30     20.27 o 
   3   3  23       89.09      104.93     27.29 o 
   4   3  23        0.54        8.61     22.29 o 
  -8   4  23      173.58      216.64     28.19 o 
  -7   4  23       32.50       27.42     21.56 o 
  -6   4  23      276.50      315.92     32.41 o 
  -5   4  23       80.85      110.63     25.67 o 
  -4   4  23      320.53      304.83     38.74 o 
  -3   4  23      805.35      765.17     36.76 o 
  -2   4  23      211.71      203.72     30.81 o 
  -1   4  23        1.96      -35.67     35.67 o 
   0   4  23      418.18      433.28     53.57 o 
   1   4  23      140.56      131.88     27.93 o 
   2   4  23       67.15       52.23     46.63 o 
   3   4  23       28.82       -3.52     22.19 o 
   4   4  23       14.21       10.15     25.42 o 
  -8   5  23       21.48       18.19     18.98 o 
  -7   5  23       20.22       49.64     21.40 o 
  -6   5  23       26.57       51.95     23.23 o 
  -5   5  23        6.32       11.62     21.32 o 
  -4   5  23       11.25       -2.85     23.65 o 
  -3   5  23      170.46      211.72     36.66 o 
  -2   5  23        6.71       11.61     17.58 o 
  -1   5  23        6.09      -34.65     35.16 o 
   0   5  23       70.70      105.90     24.84 o 
   1   5  23       23.17       -6.04     35.80 o 
   2   5  23        0.25      -19.15     61.21 o 
   3   5  23        0.20      -24.15     24.84 o 
   4   5  23        0.04        3.34     20.44 o 
  -7   6  23        0.05       15.99     20.45 o 
  -6   6  23       49.74       12.57     21.46 o 
  -5   6  23      329.96      304.44     26.64 o 
  -4   6  23        6.98      -15.08     34.36 o 
  -3   6  23     1443.16     1428.00     44.08 o 
  -2   6  23       11.24      -18.98     18.98 o 
  -1   6  23      300.17      310.32     81.98 o 
   0   6  23      324.69      313.65     52.74 o 
   1   6  23        7.00       20.97     15.92 o 
   2   6  23      458.67      480.68     39.43 o 
   3   6  23        1.57      -19.66     19.66 o 
  -7   7  23      176.58      178.77     27.39 o 
  -6   7  23        2.33       15.42     21.23 o 
  -5   7  23      307.11      382.28     28.56 o 
  -4   7  23      263.56      301.88     29.78 o 
  -3   7  23       13.64        9.74     17.79 o 
  -2   7  23      684.65      701.53     39.57 o 
  -1   7  23       73.83      128.50     20.86 o 
   0   7  23      129.89      127.41     23.98 o 
   1   7  23       81.57       52.92     27.07 o 
   2   7  23       40.18       15.69     27.14 o 
   3   7  23       88.05      124.72     25.64 o 
  -6   8  23       95.00       76.22     22.22 o 
  -5   8  23        0.00      -18.57     26.92 o 
  -4   8  23      302.58      329.61     28.85 o 
  -3   8  23        1.35       -6.65     20.13 o 
  -2   8  23      549.08      615.80     29.87 o 
  -1   8  23        0.46       -0.47     27.41 o 
   0   8  23       29.74        2.25     19.28 o 
   1   8  23      270.06      281.82     48.67 o 
   2   8  23       12.29      -22.13     40.13 o 
  -5   9  23      202.19      249.89     27.94 o 
  -4   9  23       53.09       15.45     18.43 o 
  -3   9  23      115.37      107.27     24.08 o 
  -2   9  23      214.48      187.85     20.94 o 
  -1   9  23      116.50       86.49     18.13 o 
   0   9  23       35.14       25.31     21.87 o 
   1   9  23       10.88      -17.76     20.97 o 
  -3  10  23        1.89      -16.77     16.77 o 
  -2  10  23       29.67       12.23     17.80 o 
  -8   0  24       37.78       60.64     33.76 o 
  -7   0  24        0.10       44.33     32.61 o 
  -6   0  24      285.52      369.58     47.26 o 
  -5   0  24      316.60      322.95     45.23 o 
  -4   0  24      215.25      201.16     41.40 o 
  -3   0  24       86.64      123.19     35.67 o 
  -2   0  24       49.59       26.62     23.50 o 
  -1   0  24      264.89      226.38     42.68 o 
   0   0  24      440.79      516.97     54.78 o 
   1   0  24      682.44      760.43     59.88 o 
   2   0  24      121.85      119.24     39.87 o 
   3   0  24        0.47      -29.68     29.68 o 
   4   0  24       47.43      -17.33     31.34 o 
  -8   1  24       29.32       44.14     21.37 o 
  -7   1  24       20.92       41.86     21.08 o 
  -6   1  24       88.34      175.00     32.42 o 
  -5   1  24       20.30       13.31     27.01 o 
  -4   1  24      114.45      131.61     32.93 o 
  -3   1  24      178.70      210.96     28.15 o 
  -2   1  24       67.08       71.59     28.35 o 
  -1   1  24      455.83      499.38     68.67 o 
   0   1  24      205.24      204.37     30.35 o 
   1   1  24      505.71      569.32     38.80 o 
   2   1  24      286.71      345.12     32.34 o 
   3   1  24       57.66       68.51     25.01 o 
   4   1  24      233.24      254.80     54.78 o 
  -8   2  24       36.03       28.89     21.88 o 
  -7   2  24       24.77       28.11     21.53 o 
  -6   2  24       42.10       15.77     34.14 o 
  -5   2  24      198.57      252.21     72.81 o 
  -4   2  24      188.43      158.58     51.98 o 
  -3   2  24        3.30      -18.20     18.20 o 
  -2   2  24        8.06      -11.41     31.88 o 
  -1   2  24      195.01      257.63     51.72 o 
   0   2  24      293.32      257.33     30.36 o 
   1   2  24      288.72      312.87     75.86 o 
   2   2  24        2.17      -26.23     26.56 o 
   3   2  24        1.65      -20.12     20.12 o 
  -8   3  24       99.72       99.33     39.87 o 
  -7   3  24       18.64       18.95     20.14 o 
  -6   3  24      361.87      435.52     35.47 o 
  -5   3  24       13.93       28.25     32.42 o 
  -4   3  24      193.90      161.23     27.29 o 
  -3   3  24      170.36      203.83     27.56 o 
  -2   3  24       42.38       36.83     23.42 o 
  -1   3  24      280.77      302.41     31.16 o 
   0   3  24        7.28      -19.97     19.97 o 
   1   3  24      121.94      143.75     26.07 o 
   2   3  24       49.22       96.19     24.80 o 
   3   3  24        6.91      -20.70     20.70 o 
  -7   4  24       40.06       41.55     29.62 o 
  -6   4  24        5.91      -18.24     21.20 o 
  -5   4  24       91.41       60.22     39.24 o 
  -4   4  24      192.45      203.87     23.94 o 
  -3   4  24       65.65       76.62     20.63 o 
  -2   4  24      155.35      139.22     21.43 o 
  -1   4  24      236.80      240.27     45.61 o 
   0   4  24      100.59      117.11     25.95 o 
   1   4  24       42.58       16.12     23.44 o 
   2   4  24        1.18       24.79     21.78 o 
   3   4  24        3.10       -8.90     23.20 o 
  -7   5  24      388.75      453.82     54.91 o 
  -6   5  24        0.92      -16.09     20.12 o 
  -5   5  24      368.88      376.96     49.37 o 
  -4   5  24      109.01      138.63     21.84 o 
  -3   5  24        0.07      -23.12     32.75 o 
  -2   5  24      302.17      325.82     53.74 o 
  -1   5  24       35.02       40.51     36.31 o 
   0   5  24      510.26      644.74     40.05 o 
   1   5  24       41.13       34.80     25.16 o 
   2   5  24        0.40       -7.68     21.64 o 
   3   5  24      301.73      455.40     37.31 o 
  -6   6  24        0.37        7.00     28.98 o 
  -5   6  24       42.52       45.00     32.55 o 
  -4   6  24        5.16      -28.65     29.00 o 
  -3   6  24       67.89       63.43     23.09 o 
  -2   6  24        2.79       -4.85     25.67 o 
  -1   6  24        1.69      -32.10     32.10 o 
   0   6  24        6.79      -36.31     36.31 o 
   1   6  24       16.09       10.49     21.58 o 
   2   6  24        2.40      -30.68     32.49 o 
  -6   7  24       42.65       18.39     20.36 o 
  -5   7  24       22.21       26.43     20.26 o 
  -4   7  24        1.00      -24.79     24.79 o 
  -3   7  24       18.50       12.45     39.72 o 
  -2   7  24      407.62      507.68    131.60 o 
  -1   7  24      211.44      182.94     51.09 o 
   0   7  24        3.29       -2.29     34.78 o 
   1   7  24       14.49       27.38     23.07 o 
  -5   8  24      265.77      357.61     26.09 o 
  -4   8  24       16.97       36.39     31.09 o 
  -3   8  24       18.79        7.44     29.35 o 
  -2   8  24       53.73       82.02     29.75 o 
  -1   8  24        0.56      -10.53     66.82 o 
   0   8  24       29.60       16.15     25.54 o 
  -7   1  25       14.83      -27.01     27.01 o 
  -6   1  25      213.13      293.39     40.83 o 
  -5   1  25      321.45      352.69     65.74 o 
  -4   1  25       20.81        8.47     21.85 o 
  -3   1  25      742.96      812.24     40.93 o 
  -2   1  25        9.66      -16.94     29.56 o 
  -1   1  25      451.82      433.41     36.12 o 
   0   1  25      476.69      555.40     64.08 o 
   1   1  25        4.20      -17.58     21.62 o 
   2   1  25      545.89      680.03     40.45 o 
   3   1  25        2.19      -21.81     21.81 o 
  -7   2  25       16.29       26.94     22.83 o 
  -6   2  25       35.22       17.59     38.47 o 
  -5   2  25      118.83      106.46     50.77 o 
  -4   2  25        6.49        2.65     23.05 o 
  -3   2  25       13.56       17.12     25.61 o 
  -2   2  25       83.54       41.15     34.40 o 
  -1   2  25        4.25      -20.52     20.52 o 
   0   2  25      224.43      206.38     40.89 o 
   1   2  25       30.33      -11.30     20.30 o 
   2   2  25       33.36        7.76     21.99 o 
  -7   3  25       92.95      115.62     26.49 o 
  -6   3  25       86.79       72.31     26.69 o 
  -5   3  25        7.29       -2.58     21.11 o 
  -4   3  25      286.91      331.20     32.77 o 
  -3   3  25       45.65       25.81     20.64 o 
  -2   3  25       22.02      -28.28     31.98 o 
  -1   3  25       81.72       66.12     37.58 o 
   0   3  25      223.73      200.69     36.88 o 
   1   3  25      171.75      200.14     30.03 o 
   2   3  25        7.21      -13.00     22.61 o 
  -6   4  25      150.65      181.17     28.20 o 
  -5   4  25      255.31      306.16     30.03 o 
  -4   4  25       90.59       77.43     24.92 o 
  -3   4  25        4.61       -5.86     17.47 o 
  -2   4  25       24.37      -30.70     33.51 o 
  -1   4  25      373.70      429.83     52.87 o 
   0   4  25      178.85      202.56     30.28 o 
   1   4  25       92.94       94.61     45.99 o 
   2   4  25        2.18       -1.10     34.08 o 
  -6   5  25        0.24       13.15     20.32 o 
  -5   5  25        9.09       28.29     20.89 o 
  -4   5  25      151.46      117.17     20.91 o 
  -3   5  25      100.89      106.87     20.76 o 
  -2   5  25        0.62      -33.00     33.00 o 
  -1   5  25        7.74      -36.56     36.56 o 
   0   5  25       20.86       34.14     38.35 o 
   1   5  25       11.02        0.57     22.43 o 
  -5   6  25       39.14       34.67     22.88 o 
  -4   6  25      278.42      299.81     55.62 o 
  -3   6  25       64.17       31.35     27.96 o 
  -2   6  25       24.62      -32.87     32.87 o 
  -1   6  25      348.23      304.48     49.68 o 
   0   6  25       33.11      -31.47     31.47 o 
   1   6  25       72.03      111.10     72.30 o 
  -4   7  25      454.41      493.86     53.62 o 
  -3   7  25       66.36       91.03     20.10 o 
  -2   7  25      125.63      111.25     23.96 o 
  -1   7  25       35.63      -32.87     32.87 o 
  -6   0  26       60.54       11.21     28.92 o 
  -5   0  26      674.29      752.27     60.13 o 
  -4   0  26      177.29      201.41     40.77 o 
  -3   0  26        2.96       32.23     29.17 o 
  -1   0  26       37.51       40.77     30.83 o 
   0   0  26      752.01      815.72     62.42 o 
   1   0  26      104.47       85.61     37.45 o 
  -6   1  26       37.60       34.78     22.64 o 
  -5   1  26      112.91      142.52     26.62 o 
  -4   1  26       16.94       41.04     26.63 o 
  -3   1  26      142.31      179.84     27.33 o 
  -2   1  26        3.12       28.92     34.14 o 
  -1   1  26        1.36      -16.81     36.63 o 
   0   1  26       95.16      109.13     30.58 o 
   1   1  26       23.01       -6.23     41.79 o 
  -6   2  26      119.84      150.62     27.65 o 
  -5   2  26        4.61       32.95     24.68 o 
  -4   2  26        8.28       12.49     40.96 o 
  -3   2  26       94.20       83.83     23.96 o 
  -2   2  26       57.55      -33.63     33.63 o 
  -1   2  26      309.98      330.34     45.74 o 
   0   2  26       85.83       63.24     24.91 o 
   1   2  26        1.29      -19.18     21.98 o 
  -5   3  26      216.98      246.89     39.05 o 
  -4   3  26        1.10       14.56     20.26 o 
  -3   3  26      138.32      146.30     25.09 o 
  -2   3  26       15.53      -29.81     29.81 o 
  -1   3  26       24.71      -30.83     30.83 o 
   0   3  26      179.22      224.02     29.48 o 
   1   3  26       42.25       15.33     24.46 o 
  -5   4  26      127.71      151.36     61.09 o 
  -4   4  26        1.80      -12.83     28.35 o 
  -3   4  26       74.28       67.39     19.92 o 
  -2   4  26       11.35      -30.96     30.96 o 
  -1   4  26      382.01      454.55     52.87 o 
   0   4  26        0.48       18.22     35.54 o 
  -4   5  26      151.14      204.74     47.77 o 
  -3   5  26        9.16       -7.53     31.35 o 
  -2   5  26       15.04      -32.23     32.23 o 
  -1   5  26       95.70      112.36     42.81 o 
  -4   1  27      123.96      215.76     28.09 o 
  -1   1  27      157.45      114.40     34.27 o 
  -4   2  27      314.66      450.00     60.83 o 
  -2   2  27      270.34      275.94     47.65 o 
  -1   2  27       90.39       24.08     37.71 o 
  -2   3  27       13.86      -30.07     30.07 o 
                                                 
